# Supplementary material for: Methyl 2-benzyl-5-[1-(4-methoxy­phen­yl)-4-oxo-3-phenyl­azetidin-2-yl]-4-nitro-3-phenyl­pyrrolidine-2-carboxyl­ate
Source: Acta Crystallogr Sect E Struct Rep Online. 2008 Sep 24;64(Pt 10):o1993. doi: 10.1107/S1600536808029875 (PMC2959360; doi:10.1107/S1600536808029875)
Supplement: Supplementary file 1 [file e-64-o1993-sup1.cif]

##############################################################################
###                                                                        ###
###        Electronic paper (Acta Crystallographica Section E)             ###
###                                                                        ###
##############################################################################
#                                                                            #
# This CIF contains the data in a paper accepted for publication in Acta     #
# Crystallographica Section E. It conforms to the requirements of Notes      #
# for Authors for Section E, and has been peer reviewed under the auspices   #
# of the IUCr Commission on Journals.                                        #
#                                                                            #
# Full details of the Crystallographic Information File format               #
# are given in the paper "The Crystallographic Information File (CIF):       #
# a New Standard Archive File for Crystallography" by S. R. Hall, F. H.      #
# Allen and I. D. Brown [Acta Cryst. (1991), A47, 655-685].                  #
#                                                                            #
# The current version of the core CIF dictionary is obtainable from          #
# ftp://ftp.iucr.org/pub/cif_core.dic. The current version number is 2.4.    #
#                                                                            #
# Software is freely available for graphical display of the structure(s) in  #
# this CIF.  For information consult the CIF home page http://www.iucr.org/  #
# cif/home.html                                                              #
#                                                                            #
# This file may be used for bona fide research purposes within the           #
# scientific community so long as proper attribution is given to the journal # 
# article from which it was obtained.                                        #
#                                                                            #
##############################################################################
                                             
data_global
_audit_creation_method     SHELXL-97
_journal_date_recd_electronic     2008-08-25
_journal_date_accepted     2008-09-17
_journal_name_full     'Acta Crystallographica, Section E'
_journal_year     2008
_journal_volume     64
_journal_issue     10
_journal_page_first     o1993
_journal_page_last     o1993
_journal_paper_category     QO
_journal_coeditor_code     CV2439
_publ_contact_author_name     ' M.N. Ponnuswamy '
_publ_contact_author_address
;   Centre of Advanced Study in Crystallography and Biophysics
    University of Madras
    Guindy Campus
    Chennai - 600 025
    India
;
_publ_contact_author_email     'mnpsy2004@yahoo.com'
_publ_contact_author_fax     '+9144 22352494'
_publ_contact_author_phone     '+9144 22300122'
_publ_section_title
;\
Methyl
2-benzyl-5-[1-(4-methoxyphenyl)-4-oxo-3-phenylazetidin-2-yl]-4-nitro-3-\
phenylpyrrolidine-2-carboxylate
;
loop_
    _publ_author_name
    _publ_author_address
    'S. Sundaresan'
;
Centre of Advanced Study in Crystallography and Biophysics
University of Madras
Guindy Campus
Chennai 600 025
India
;
    'P. Ramesh'
;
Department of Physics
Presidency College (Autonomous)
Chennai 600 005
India
;
    'N. Arumugam'
;
Department of Organic Chemistry
University of Madras
Guindy Campus
Chennai 600 025
India
;
    'R. Raghunathan'
;
Department of Organic Chemistry
University of Madras
Guindy Campus
Chennai 600 025
India
;
    'M. N. Ponnuswamy'
;
Centre of Advanced Study in Crystallography and Biophysics
University of Madras
Guindy Campus
Chennai 600 025
India
;
data_I
_audit_creation_method     SHELXL-97
_chemical_name_systematic
;
Methyl 2-benzyl-5-[1-(4-methoxyphenyl)-4-oxo-3-phenylazetidin-2-yl]-
4-nitro-3-phenylpyrrolidine-2-carboxylate
;
_chemical_name_common
;
;
_chemical_formula_moiety     'C35 H33 N3 O6'
_chemical_formula_sum     'C35 H33 N3 O6'
_chemical_formula_iupac     'C35 H33 N3 O6'
_chemical_formula_weight     591.64
_chemical_melting_point     ?
_symmetry_cell_setting     Triclinic
_symmetry_space_group_name_H-M     'P -1'
_symmetry_space_group_name_Hall     '-P 1'
loop_
    _symmetry_equiv_pos_as_xyz
    'x, y, z'
    '-x, -y, -z'
_cell_length_a     10.1727(2)
_cell_length_b     10.4210(2)
_cell_length_c     15.1680(3)
_cell_angle_alpha     91.8330(10)
_cell_angle_beta     106.1540(10)
_cell_angle_gamma     102.5360(10)
_cell_volume     1500.31(5)
_cell_formula_units_Z     2
_cell_measurement_reflns_used     4523
_cell_measurement_theta_min     2.14
_cell_measurement_theta_max     25.00
_cell_measurement_temperature     293(2)
_exptl_crystal_description     Block
_exptl_crystal_colour     Colourless
_exptl_crystal_size_max     0.23
_exptl_crystal_size_mid     0.20
_exptl_crystal_size_min     0.18
_exptl_crystal_density_diffrn     1.310
_exptl_crystal_density_meas     ?
_exptl_crystal_density_method     'not measured'
_exptl_crystal_F_000     624
_exptl_absorpt_coefficient_mu     0.090
_exptl_absorpt_correction_type     Multi-scan
_exptl_absorpt_process_details     '(SADABS; Sheldrick, 2001)'
_exptl_absorpt_correction_T_min     0.978
_exptl_absorpt_correction_T_max     0.987
_exptl_special_details
;
;
_diffrn_ambient_temperature     293(2)
_diffrn_radiation_type     MoK\a
_diffrn_radiation_wavelength     0.71073
_diffrn_radiation_source     'fine-focus sealed tube'
_diffrn_radiation_monochromator     graphite
_diffrn_measurement_device_type     'Bruker APEXII CCD area-detector'
_diffrn_measurement_method     '\w and \f'
_diffrn_detector_area_resol_mean     ?
_diffrn_reflns_number     29479
_diffrn_reflns_av_R_equivalents     0.0221
_diffrn_reflns_av_sigmaI/netI     0.0143
_diffrn_reflns_theta_min     2.14
_diffrn_reflns_theta_max     25.00
_diffrn_reflns_theta_full     25.00
_diffrn_measured_fraction_theta_max     0.999
_diffrn_measured_fraction_theta_full     0.999
_diffrn_reflns_limit_h_min     -12
_diffrn_reflns_limit_h_max     12
_diffrn_reflns_limit_k_min     -12
_diffrn_reflns_limit_k_max     12
_diffrn_reflns_limit_l_min     -18
_diffrn_reflns_limit_l_max     18
_diffrn_standards_number     0
_diffrn_standards_interval_count     ?
_diffrn_standards_interval_time     ?
_diffrn_standards_decay_%     0
_refine_special_details
;
Refinement of <i>F</i>^2^ against ALL reflections. The weighted <i>R</i>-factor
<i>wR</i> and goodness of fit <i>S</i> are based on <i>F</i>^2^, conventional
<i>R</i>-factors <i>R</i> are based on <i>F</i>, with <i>F</i> set to zero for
negative <i>F</i>^2^. The threshold expression of <i>F</i>^2^ >
\s(<i>F</i>^2^) is used only for calculating <i>R</i>-factors(gt) <i>etc</i>.
and is not relevant to the choice of reflections for refinement.
<i>R</i>-factors based on <i>F</i>^2^ are statistically about twice as large
as those based on <i>F</i>, and <i>R</i>- factors based on ALL data will be
even larger.
;
_reflns_number_total     5290
_reflns_number_gt     4498
_reflns_threshold_expression     I>2\s(I)
_refine_ls_structure_factor_coef     Fsqd
_refine_ls_matrix_type     full
_refine_ls_R_factor_all     0.0494
_refine_ls_R_factor_gt     0.0412
_refine_ls_wR_factor_gt     0.1039
_refine_ls_wR_factor_ref     0.1118
_refine_ls_goodness_of_fit_ref     1.021
_refine_ls_restrained_S_all     1.022
_refine_ls_number_reflns     5290
_refine_ls_number_parameters     400
_refine_ls_number_restraints     1
_refine_ls_hydrogen_treatment     mixed
_refine_ls_weighting_scheme     calc
_refine_ls_weighting_details
         'calc w=1/[\s^2^(Fo^2^)+(0.0505P)^2^+0.5651P] where P=(Fo^2^+2Fc^2^)/3'
_atom_sites_solution_hydrogens     geom
_atom_sites_solution_primary     direct
_atom_sites_solution_secondary     difmap
_refine_ls_shift/su_max     0.009
_refine_ls_shift/su_mean     0.000
_refine_diff_density_max     0.280
_refine_diff_density_min     -0.282
_refine_ls_extinction_method     none
_refine_ls_extinction_coef     ?
loop_
    _atom_type_symbol
    _atom_type_description
    _atom_type_scat_dispersion_real
    _atom_type_scat_dispersion_imag
    _atom_type_scat_source
    'C' 'C' 0.0033 0.0016
                         'International Tables Vol C Tables 4.2.6.8 and 6.1.1.4'
    'H' 'H' 0.0000 0.0000
                         'International Tables Vol C Tables 4.2.6.8 and 6.1.1.4'
    'N' 'N' 0.0061 0.0033
                         'International Tables Vol C Tables 4.2.6.8 and 6.1.1.4'
    'O' 'O' 0.0106 0.0060
                         'International Tables Vol C Tables 4.2.6.8 and 6.1.1.4'
_computing_data_collection     'APEX2 (Bruker, 2004)'
_computing_cell_refinement     'APEX2 (Bruker, 2004)'
_computing_data_reduction     'SAINT (Bruker, 2004)'
_computing_structure_solution     'SHELXS97 (Sheldrick, 2008)'
_computing_structure_refinement     'SHELXL97 (Sheldrick, 2008)'
_computing_molecular_graphics     'ORTEP-3 (Farrugia, 1997)'
_computing_publication_material
                            'SHELXL97 (Sheldrick, 2008) and PLATON (Spek, 2003)'
loop_
    _atom_site_type_symbol
    _atom_site_label
    _atom_site_fract_x
    _atom_site_fract_y
    _atom_site_fract_z
    _atom_site_U_iso_or_equiv
    _atom_site_adp_type
    _atom_site_calc_flag
    _atom_site_refinement_flags
    _atom_site_occupancy
    _atom_site_disorder_assembly
    _atom_site_disorder_group
    O O1 0.23296(14) 1.11254(12) 0.12037(10) 0.0626(4) Uani d . 1 . .
    O O2 0.05010(12) 0.97536(12) 0.14730(9) 0.0516(3) Uani d . 1 . .
    O O3 0.34127(15) 0.89947(15) -0.01081(9) 0.0693(4) Uani d . 1 . .
    O O4 0.43868(18) 0.73840(17) -0.01654(10) 0.0826(5) Uani d . 1 . .
    O O5 0.89861(13) 0.81334(13) 0.32648(10) 0.0665(4) Uani d . 1 . .
    O O6 0.83342(17) 1.40874(13) 0.47301(9) 0.0727(4) Uani d . 1 . .
    N N1 0.41420(13) 0.96169(12) 0.20111(9) 0.0360(3) Uani d . 1 . .
    H H1 0.4247(19) 1.0180(18) 0.1586(13) 0.050(5) Uiso d . 1 . .
    C C2 0.26396(15) 0.91317(14) 0.19096(10) 0.0344(3) Uani d . 1 . .
    C C3 0.21203(15) 0.78623(14) 0.11656(10) 0.0351(3) Uani d . 1 . .
    H H3 0.1651 0.8153 0.0577 0.042 Uiso calc R 1 . .
    C C4 0.34889(15) 0.75799(14) 0.10697(10) 0.0352(3) Uani d . 1 . .
    H H4 0.3481 0.6642 0.1114 0.042 Uiso calc R 1 . .
    C C5 0.46471(14) 0.84462(14) 0.18892(9) 0.0333(3) Uani d . 1 . .
    H H5 0.4641 0.7975 0.2437 0.040 Uiso calc R 1 . .
    C C6 0.18470(16) 1.01459(14) 0.14978(10) 0.0393(3) Uani d . 1 . .
    C C7 -0.0397(2) 1.0629(2) 0.11332(17) 0.0759(6) Uani d . 1 . .
    H H7A -0.0355 1.1242 0.1632 0.114 Uiso calc R 1 . .
    H H7B -0.1348 1.0125 0.0873 0.114 Uiso calc R 1 . .
    H H7C -0.0087 1.1105 0.0668 0.114 Uiso calc R 1 . .
    C C8 0.24250(17) 0.88720(15) 0.28635(10) 0.0390(3) Uani d . 1 . .
    H H8A 0.1451 0.8427 0.2782 0.047 Uiso calc R 1 . .
    H H8B 0.3011 0.8292 0.3153 0.047 Uiso calc R 1 . .
    C C9 0.27898(17) 1.01341(15) 0.34880(10) 0.0421(4) Uani d . 1 . .
    C C10 0.4168(2) 1.0744(2) 0.39661(12) 0.0592(5) Uani d . 1 . .
    H H10 0.4893 1.0358 0.3923 0.071 Uiso calc R 1 . .
    C C11 0.4474(3) 1.1928(2) 0.45082(14) 0.0774(7) Uani d . 1 . .
    H H11 0.5404 1.2330 0.4827 0.093 Uiso calc R 1 . .
    C C12 0.3418(3) 1.2512(2) 0.45787(14) 0.0780(7) Uani d . 1 . .
    H H12 0.3632 1.3313 0.4936 0.094 Uiso calc R 1 . .
    C C13 0.2051(3) 1.1913(2) 0.41225(15) 0.0690(6) Uani d . 1 . .
    H H13 0.1329 1.2300 0.4173 0.083 Uiso calc R 1 . .
    C C14 0.1743(2) 1.07297(17) 0.35862(13) 0.0533(4) Uani d . 1 . .
    H H14 0.0808 1.0323 0.3283 0.064 Uiso calc R 1 . .
    C C15 0.11103(17) 0.66599(15) 0.13188(12) 0.0450(4) Uani d . 1 . .
    C C16 -0.02995(19) 0.64235(19) 0.08179(17) 0.0655(6) Uani d . 1 . .
    H H16 -0.0610 0.7028 0.0421 0.079 Uiso calc R 1 . .
    C C17 -0.1244(3) 0.5302(3) 0.0903(2) 0.0917(9) Uani d . 1 . .
    H H17 -0.2185 0.5149 0.0558 0.110 Uiso calc R 1 . .
    C C18 -0.0802(3) 0.4412(3) 0.1494(2) 0.0987(10) Uani d . 1 . .
    H H18 -0.1445 0.3664 0.1559 0.118 Uiso calc R 1 . .
    C C19 0.0593(3) 0.4625(2) 0.19912(17) 0.0898(9) Uani d U 1 . .
    H H19 0.0896 0.4015 0.2386 0.108 Uiso calc R 1 . .
    C C20 0.15546(12) 0.57555(12) 0.19041(7) 0.0653(5) Uani d U 1 . .
    H H20 0.2498 0.5899 0.2242 0.078 Uiso calc R 1 . .
    N N21 0.37621(12) 0.80108(12) 0.01871(7) 0.0463(3) Uani d . 1 . .
    C C22 0.61299(15) 0.86856(14) 0.18124(10) 0.0358(3) Uani d . 1 . .
    H H22 0.6225 0.9148 0.1273 0.043 Uiso calc R 1 . .
    C C23 0.68163(16) 0.74593(15) 0.18950(11) 0.0409(4) Uani d . 1 . .
    H H23 0.7200 0.7330 0.1382 0.049 Uiso calc R 1 . .
    C C24 0.79266(16) 0.82884(16) 0.27273(12) 0.0453(4) Uani d . 1 . .
    N N25 0.72602(13) 0.92975(12) 0.26579(9) 0.0400(3) Uani d . 1 . .
    C C26 0.60056(16) 0.61819(15) 0.21114(11) 0.0398(3) Uani d . 1 . .
    C C27 0.5883(2) 0.60247(17) 0.29894(12) 0.0544(4) Uani d . 1 . .
    H H27 0.6350 0.6700 0.3460 0.065 Uiso calc R 1 . .
    C C28 0.5075(2) 0.48762(19) 0.31760(14) 0.0665(6) Uani d . 1 . .
    H H28 0.4998 0.4789 0.3769 0.080 Uiso calc R 1 . .
    C C29 0.4386(2) 0.38636(18) 0.24931(14) 0.0612(5) Uani d . 1 . .
    H H29 0.3833 0.3097 0.2619 0.073 Uiso calc R 1 . .
    C C30 0.45205(19) 0.39919(17) 0.16239(13) 0.0543(4) Uani d . 1 . .
    H H30 0.4066 0.3306 0.1159 0.065 Uiso calc R 1 . .
    C C31 0.53301(17) 0.51375(16) 0.14369(12) 0.0468(4) Uani d . 1 . .
    H H31 0.5423 0.5208 0.0846 0.056 Uiso calc R 1 . .
    C C32 0.75777(15) 1.05282(15) 0.31897(10) 0.0387(3) Uani d . 1 . .
    C C33 0.81676(18) 1.06067(17) 0.41328(11) 0.0492(4) Uani d . 1 . .
    H H33 0.8368 0.9859 0.4408 0.059 Uiso calc R 1 . .
    C C34 0.84635(19) 1.17897(18) 0.46717(12) 0.0535(4) Uani d . 1 . .
    H H34 0.8872 1.1841 0.5306 0.064 Uiso calc R 1 . .
    C C35 0.81481(19) 1.28903(17) 0.42629(12) 0.0499(4) Uani d . 1 . .
    C C36 0.75824(19) 1.28152(17) 0.33134(12) 0.0519(4) Uani d . 1 . .
    H H36 0.7393 1.3564 0.3036 0.062 Uiso calc R 1 . .
    C C37 0.73000(17) 1.16421(16) 0.27817(11) 0.0449(4) Uani d . 1 . .
    H H37 0.6921 1.1598 0.2145 0.054 Uiso calc R 1 . .
    C C38 0.8872(3) 1.4202(2) 0.57069(15) 0.0889(8) Uani d . 1 . .
    H H38A 0.8229 1.3612 0.5954 0.133 Uiso calc R 1 . .
    H H38B 0.8980 1.5093 0.5949 0.133 Uiso calc R 1 . .
    H H38C 0.9769 1.3976 0.5878 0.133 Uiso calc R 1 . .
loop_
    _atom_site_aniso_label
    _atom_site_aniso_U_11
    _atom_site_aniso_U_22
    _atom_site_aniso_U_33
    _atom_site_aniso_U_12
    _atom_site_aniso_U_13
    _atom_site_aniso_U_23
    O1 0.0623(8) 0.0387(7) 0.0866(10) 0.0095(6) 0.0213(7) 0.0223(6)
    O2 0.0399(6) 0.0535(7) 0.0648(8) 0.0186(5) 0.0139(5) 0.0148(6)
    O3 0.0656(9) 0.0890(10) 0.0612(8) 0.0237(8) 0.0238(7) 0.0355(8)
    O4 0.0925(11) 0.1026(12) 0.0673(9) 0.0283(10) 0.0449(9) -0.0130(8)
    O5 0.0401(7) 0.0584(8) 0.0846(10) 0.0125(6) -0.0084(6) 0.0024(7)
    O6 0.1005(11) 0.0491(8) 0.0573(8) 0.0088(7) 0.0136(7) -0.0094(6)
    N1 0.0327(7) 0.0317(7) 0.0411(7) 0.0024(5) 0.0109(5) 0.0018(5)
    C2 0.0316(7) 0.0306(7) 0.0388(8) 0.0036(6) 0.0095(6) 0.0020(6)
    C3 0.0315(7) 0.0329(8) 0.0378(8) 0.0040(6) 0.0083(6) 0.0006(6)
    C4 0.0326(8) 0.0333(8) 0.0366(8) 0.0046(6) 0.0079(6) 0.0009(6)
    C5 0.0318(7) 0.0334(7) 0.0320(7) 0.0040(6) 0.0078(6) 0.0028(6)
    C6 0.0422(9) 0.0321(8) 0.0410(8) 0.0069(7) 0.0099(7) 0.0007(6)
    C7 0.0667(13) 0.0884(16) 0.0871(15) 0.0484(12) 0.0209(11) 0.0243(12)
    C8 0.0400(8) 0.0355(8) 0.0433(8) 0.0080(6) 0.0155(7) 0.0062(6)
    C9 0.0494(9) 0.0405(8) 0.0364(8) 0.0042(7) 0.0174(7) 0.0052(6)
    C10 0.0550(11) 0.0741(13) 0.0402(9) 0.0027(9) 0.0111(8) -0.0032(8)
    C11 0.0784(15) 0.0843(16) 0.0468(11) -0.0218(13) 0.0156(10) -0.0148(10)
    C12 0.121(2) 0.0534(12) 0.0555(12) -0.0122(13) 0.0460(13) -0.0123(9)
    C13 0.1007(17) 0.0483(11) 0.0701(13) 0.0140(11) 0.0481(13) -0.0011(9)
    C14 0.0611(11) 0.0469(10) 0.0563(10) 0.0085(8) 0.0278(9) 0.0004(8)
    C15 0.0461(9) 0.0346(8) 0.0533(9) -0.0028(7) 0.0239(8) -0.0086(7)
    C16 0.0402(10) 0.0508(11) 0.1018(16) -0.0018(8) 0.0269(10) -0.0182(10)
    C17 0.0582(14) 0.0649(15) 0.147(3) -0.0187(12) 0.0532(15) -0.0343(16)
    C18 0.112(2) 0.0620(15) 0.121(2) -0.0379(15) 0.080(2) -0.0239(15)
    C19 0.143(3) 0.0435(11) 0.0733(15) -0.0174(12) 0.0472(16) -0.0008(10)
    C20 0.0855(15) 0.0458(10) 0.0552(11) -0.0057(9) 0.0221(10) 0.0024(8)
    N21 0.0357(7) 0.0606(9) 0.0356(7) 0.0024(6) 0.0071(6) -0.0049(6)
    C22 0.0321(8) 0.0377(8) 0.0335(7) 0.0021(6) 0.0081(6) 0.0027(6)
    C23 0.0353(8) 0.0430(9) 0.0446(8) 0.0088(7) 0.0128(7) -0.0002(7)
    C24 0.0314(8) 0.0437(9) 0.0556(10) 0.0053(7) 0.0070(7) 0.0049(7)
    N25 0.0313(6) 0.0392(7) 0.0417(7) 0.0039(5) 0.0021(5) 0.0000(5)
    C26 0.0378(8) 0.0364(8) 0.0442(8) 0.0113(6) 0.0089(6) -0.0004(6)
    C27 0.0722(12) 0.0402(9) 0.0420(9) 0.0042(8) 0.0101(8) -0.0016(7)
    C28 0.0963(16) 0.0480(11) 0.0496(10) 0.0039(10) 0.0220(10) 0.0089(8)
    C29 0.0716(13) 0.0393(10) 0.0695(13) 0.0046(9) 0.0220(10) 0.0065(8)
    C30 0.0542(11) 0.0395(9) 0.0630(11) 0.0047(8) 0.0139(9) -0.0107(8)
    C31 0.0459(9) 0.0468(9) 0.0470(9) 0.0100(7) 0.0147(7) -0.0069(7)
    C32 0.0301(7) 0.0392(8) 0.0411(8) 0.0009(6) 0.0073(6) 0.0020(6)
    C33 0.0527(10) 0.0442(9) 0.0423(9) 0.0062(8) 0.0038(7) 0.0067(7)
    C34 0.0576(11) 0.0546(10) 0.0370(9) 0.0031(8) 0.0038(7) 0.0007(7)
    C35 0.0508(10) 0.0430(9) 0.0480(9) -0.0006(8) 0.0117(8) -0.0037(7)
    C36 0.0572(11) 0.0418(9) 0.0508(10) 0.0072(8) 0.0096(8) 0.0077(7)
    C37 0.0459(9) 0.0437(9) 0.0373(8) 0.0029(7) 0.0056(7) 0.0050(7)
    C38 0.131(2) 0.0645(14) 0.0560(13) -0.0010(14) 0.0233(13) -0.0162(10)
_geom_special_details
;
All e.s.d.'s (except the e.s.d. in the dihedral angle between two l.s. planes)
are estimated using the full covariance matrix. The cell e.s.d.'s are taken
into account individually in the estimation of e.s.d.'s in distances, angles
and torsion angles; correlations between e.s.d.'s in cell parameters are only
used when they are defined by crystal symmetry. An approximate (isotropic)
treatment of cell e.s.d.'s is used for estimating e.s.d.'s involving l.s.
planes.
;
loop_
    _geom_bond_atom_site_label_1
    _geom_bond_atom_site_label_2
    _geom_bond_site_symmetry_2
    _geom_bond_distance
    _geom_bond_publ_flag
    O1 C6 . 1.1896(19) ?
    O2 C6 . 1.3307(19) ?
    O2 C7 . 1.436(2) ?
    O3 N21 . 1.2154(17) ?
    O4 N21 . 1.2098(18) ?
    O5 C24 . 1.203(2) ?
    O6 C35 . 1.364(2) ?
    O6 C38 . 1.421(3) ?
    N1 C5 . 1.4482(19) ?
    N1 C2 . 1.4642(18) ?
    N1 H1 . 0.898(19) ?
    C2 C6 . 1.513(2) ?
    C2 C8 . 1.546(2) ?
    C2 C3 . 1.6036(19) ?
    C3 C15 . 1.507(2) ?
    C3 C4 . 1.528(2) ?
    C3 H3 . 0.9800 ?
    C4 N21 . 1.5040(18) ?
    C4 C5 . 1.5491(19) ?
    C4 H4 . 0.9800 ?
    C5 C22 . 1.512(2) ?
    C5 H5 . 0.9800 ?
    C7 H7A . 0.9600 ?
    C7 H7B . 0.9600 ?
    C7 H7C . 0.9600 ?
    C8 C9 . 1.509(2) ?
    C8 H8A . 0.9700 ?
    C8 H8B . 0.9700 ?
    C9 C14 . 1.382(2) ?
    C9 C10 . 1.383(2) ?
    C10 C11 . 1.386(3) ?
    C10 H10 . 0.9300 ?
    C11 C12 . 1.371(4) ?
    C11 H11 . 0.9300 ?
    C12 C13 . 1.365(3) ?
    C12 H12 . 0.9300 ?
    C13 C14 . 1.381(3) ?
    C13 H13 . 0.9300 ?
    C14 H14 . 0.9300 ?
    C15 C20 . 1.377(2) ?
    C15 C16 . 1.387(3) ?
    C16 C17 . 1.377(3) ?
    C16 H16 . 0.9300 ?
    C17 C18 . 1.370(4) ?
    C17 H17 . 0.9300 ?
    C18 C19 . 1.375(4) ?
    C18 H18 . 0.9300 ?
    C19 C20 . 1.394(2) ?
    C19 H19 . 0.9300 ?
    C20 H20 . 0.9300 ?
    C22 N25 . 1.4773(18) ?
    C22 C23 . 1.577(2) ?
    C22 H22 . 0.9800 ?
    C23 C26 . 1.504(2) ?
    C23 C24 . 1.526(2) ?
    C23 H23 . 0.9800 ?
    C24 N25 . 1.361(2) ?
    N25 C32 . 1.417(2) ?
    C26 C27 . 1.383(2) ?
    C26 C31 . 1.384(2) ?
    C27 C28 . 1.383(3) ?
    C27 H27 . 0.9300 ?
    C28 C29 . 1.372(3) ?
    C28 H28 . 0.9300 ?
    C29 C30 . 1.370(3) ?
    C29 H29 . 0.9300 ?
    C30 C31 . 1.382(2) ?
    C30 H30 . 0.9300 ?
    C31 H31 . 0.9300 ?
    C32 C37 . 1.379(2) ?
    C32 C33 . 1.381(2) ?
    C33 C34 . 1.384(2) ?
    C33 H33 . 0.9300 ?
    C34 C35 . 1.378(3) ?
    C34 H34 . 0.9300 ?
    C35 C36 . 1.387(2) ?
    C36 C37 . 1.372(2) ?
    C36 H36 . 0.9300 ?
    C37 H37 . 0.9300 ?
    C38 H38A . 0.9600 ?
    C38 H38B . 0.9600 ?
    C38 H38C . 0.9600 ?
loop_
    _geom_angle_atom_site_label_1
    _geom_angle_atom_site_label_2
    _geom_angle_atom_site_label_3
    _geom_angle_site_symmetry_1
    _geom_angle_site_symmetry_3
    _geom_angle
    _geom_angle_publ_flag
    C6 O2 C7 . . 117.27(15) ?
    C35 O6 C38 . . 117.72(16) ?
    C5 N1 C2 . . 105.14(11) ?
    C5 N1 H1 . . 112.7(12) ?
    C2 N1 H1 . . 109.2(12) ?
    N1 C2 C6 . . 109.82(12) ?
    N1 C2 C8 . . 109.67(12) ?
    C6 C2 C8 . . 109.45(12) ?
    N1 C2 C3 . . 105.46(11) ?
    C6 C2 C3 . . 107.03(11) ?
    C8 C2 C3 . . 115.26(11) ?
    C15 C3 C4 . . 113.48(12) ?
    C15 C3 C2 . . 119.09(12) ?
    C4 C3 C2 . . 103.76(11) ?
    C15 C3 H3 . . 106.6 ?
    C4 C3 H3 . . 106.6 ?
    C2 C3 H3 . . 106.6 ?
    N21 C4 C3 . . 111.73(12) ?
    N21 C4 C5 . . 108.44(11) ?
    C3 C4 C5 . . 104.15(11) ?
    N21 C4 H4 . . 110.8 ?
    C3 C4 H4 . . 110.8 ?
    C5 C4 H4 . . 110.8 ?
    N1 C5 C22 . . 115.85(12) ?
    N1 C5 C4 . . 104.92(11) ?
    C22 C5 C4 . . 115.49(12) ?
    N1 C5 H5 . . 106.6 ?
    C22 C5 H5 . . 106.6 ?
    C4 C5 H5 . . 106.6 ?
    O1 C6 O2 . . 124.43(15) ?
    O1 C6 C2 . . 125.63(15) ?
    O2 C6 C2 . . 109.88(12) ?
    O2 C7 H7A . . 109.5 ?
    O2 C7 H7B . . 109.5 ?
    H7A C7 H7B . . 109.5 ?
    O2 C7 H7C . . 109.5 ?
    H7A C7 H7C . . 109.5 ?
    H7B C7 H7C . . 109.5 ?
    C9 C8 C2 . . 111.98(12) ?
    C9 C8 H8A . . 109.2 ?
    C2 C8 H8A . . 109.2 ?
    C9 C8 H8B . . 109.2 ?
    C2 C8 H8B . . 109.2 ?
    H8A C8 H8B . . 107.9 ?
    C14 C9 C10 . . 117.83(16) ?
    C14 C9 C8 . . 120.43(15) ?
    C10 C9 C8 . . 121.74(16) ?
    C9 C10 C11 . . 120.4(2) ?
    C9 C10 H10 . . 119.8 ?
    C11 C10 H10 . . 119.8 ?
    C12 C11 C10 . . 120.6(2) ?
    C12 C11 H11 . . 119.7 ?
    C10 C11 H11 . . 119.7 ?
    C13 C12 C11 . . 119.76(19) ?
    C13 C12 H12 . . 120.1 ?
    C11 C12 H12 . . 120.1 ?
    C12 C13 C14 . . 119.7(2) ?
    C12 C13 H13 . . 120.1 ?
    C14 C13 H13 . . 120.1 ?
    C13 C14 C9 . . 121.67(19) ?
    C13 C14 H14 . . 119.2 ?
    C9 C14 H14 . . 119.2 ?
    C20 C15 C16 . . 119.00(15) ?
    C20 C15 C3 . . 122.10(14) ?
    C16 C15 C3 . . 118.82(17) ?
    C17 C16 C15 . . 120.7(2) ?
    C17 C16 H16 . . 119.7 ?
    C15 C16 H16 . . 119.7 ?
    C18 C17 C16 . . 120.2(3) ?
    C18 C17 H17 . . 119.9 ?
    C16 C17 H17 . . 119.9 ?
    C17 C18 C19 . . 120.0(2) ?
    C17 C18 H18 . . 120.0 ?
    C19 C18 H18 . . 120.0 ?
    C18 C19 C20 . . 120.0(2) ?
    C18 C19 H19 . . 120.0 ?
    C20 C19 H19 . . 120.0 ?
    C15 C20 C19 . . 120.13(17) ?
    C15 C20 H20 . . 119.9 ?
    C19 C20 H20 . . 119.9 ?
    O4 N21 O3 . . 123.59(14) ?
    O4 N21 C4 . . 117.29(14) ?
    O3 N21 C4 . . 119.01(12) ?
    N25 C22 C5 . . 115.57(12) ?
    N25 C22 C23 . . 86.76(11) ?
    C5 C22 C23 . . 116.52(12) ?
    N25 C22 H22 . . 111.9 ?
    C5 C22 H22 . . 111.9 ?
    C23 C22 H22 . . 111.9 ?
    C26 C23 C24 . . 114.59(13) ?
    C26 C23 C22 . . 118.28(12) ?
    C24 C23 C22 . . 84.95(11) ?
    C26 C23 H23 . . 112.1 ?
    C24 C23 H23 . . 112.1 ?
    C22 C23 H23 . . 112.1 ?
    O5 C24 N25 . . 132.13(16) ?
    O5 C24 C23 . . 134.79(16) ?
    N25 C24 C23 . . 93.07(12) ?
    C24 N25 C32 . . 132.30(13) ?
    C24 N25 C22 . . 95.07(12) ?
    C32 N25 C22 . . 132.58(12) ?
    C27 C26 C31 . . 117.78(15) ?
    C27 C26 C23 . . 120.89(14) ?
    C31 C26 C23 . . 121.31(14) ?
    C28 C27 C26 . . 120.84(16) ?
    C28 C27 H27 . . 119.6 ?
    C26 C27 H27 . . 119.6 ?
    C29 C28 C27 . . 120.53(18) ?
    C29 C28 H28 . . 119.7 ?
    C27 C28 H28 . . 119.7 ?
    C30 C29 C28 . . 119.38(17) ?
    C30 C29 H29 . . 120.3 ?
    C28 C29 H29 . . 120.3 ?
    C29 C30 C31 . . 120.16(16) ?
    C29 C30 H30 . . 119.9 ?
    C31 C30 H30 . . 119.9 ?
    C30 C31 C26 . . 121.27(16) ?
    C30 C31 H31 . . 119.4 ?
    C26 C31 H31 . . 119.4 ?
    C37 C32 C33 . . 119.64(15) ?
    C37 C32 N25 . . 121.12(14) ?
    C33 C32 N25 . . 119.24(14) ?
    C32 C33 C34 . . 120.50(16) ?
    C32 C33 H33 . . 119.8 ?
    C34 C33 H33 . . 119.8 ?
    C35 C34 C33 . . 119.57(16) ?
    C35 C34 H34 . . 120.2 ?
    C33 C34 H34 . . 120.2 ?
    O6 C35 C34 . . 124.53(16) ?
    O6 C35 C36 . . 115.68(16) ?
    C34 C35 C36 . . 119.79(16) ?
    C37 C36 C35 . . 120.38(16) ?
    C37 C36 H36 . . 119.8 ?
    C35 C36 H36 . . 119.8 ?
    C36 C37 C32 . . 120.09(15) ?
    C36 C37 H37 . . 120.0 ?
    C32 C37 H37 . . 120.0 ?
    O6 C38 H38A . . 109.5 ?
    O6 C38 H38B . . 109.5 ?
    H38A C38 H38B . . 109.5 ?
    O6 C38 H38C . . 109.5 ?
    H38A C38 H38C . . 109.5 ?
    H38B C38 H38C . . 109.5 ?
loop_
    _geom_torsion_atom_site_label_1
    _geom_torsion_atom_site_label_2
    _geom_torsion_atom_site_label_3
    _geom_torsion_atom_site_label_4
    _geom_torsion_site_symmetry_1
    _geom_torsion_site_symmetry_2
    _geom_torsion_site_symmetry_3
    _geom_torsion_site_symmetry_4
    _geom_torsion
    _geom_torsion_publ_flag
    C5 N1 C2 C6 . . . . -148.46(12) ?
    C5 N1 C2 C8 . . . . 91.23(13) ?
    C5 N1 C2 C3 . . . . -33.45(14) ?
    N1 C2 C3 C15 . . . . 139.14(14) ?
    C6 C2 C3 C15 . . . . -103.94(15) ?
    C8 C2 C3 C15 . . . . 18.03(19) ?
    N1 C2 C3 C4 . . . . 11.85(14) ?
    C6 C2 C3 C4 . . . . 128.77(12) ?
    C8 C2 C3 C4 . . . . -109.26(13) ?
    C15 C3 C4 N21 . . . . 124.95(13) ?
    C2 C3 C4 N21 . . . . -104.33(12) ?
    C15 C3 C4 C5 . . . . -118.20(13) ?
    C2 C3 C4 C5 . . . . 12.52(14) ?
    C2 N1 C5 C22 . . . . 170.75(12) ?
    C2 N1 C5 C4 . . . . 42.13(14) ?
    N21 C4 C5 N1 . . . . 85.54(13) ?
    C3 C4 C5 N1 . . . . -33.58(14) ?
    N21 C4 C5 C22 . . . . -43.29(16) ?
    C3 C4 C5 C22 . . . . -162.40(12) ?
    C7 O2 C6 O1 . . . . -5.1(3) ?
    C7 O2 C6 C2 . . . . 177.64(15) ?
    N1 C2 C6 O1 . . . . 7.7(2) ?
    C8 C2 C6 O1 . . . . 128.15(17) ?
    C3 C2 C6 O1 . . . . -106.30(18) ?
    N1 C2 C6 O2 . . . . -175.08(12) ?
    C8 C2 C6 O2 . . . . -54.63(16) ?
    C3 C2 C6 O2 . . . . 70.92(15) ?
    N1 C2 C8 C9 . . . . 67.48(16) ?
    C6 C2 C8 C9 . . . . -53.05(16) ?
    C3 C2 C8 C9 . . . . -173.72(12) ?
    C2 C8 C9 C14 . . . . 98.48(17) ?
    C2 C8 C9 C10 . . . . -80.41(19) ?
    C14 C9 C10 C11 . . . . -1.3(3) ?
    C8 C9 C10 C11 . . . . 177.64(16) ?
    C9 C10 C11 C12 . . . . 0.0(3) ?
    C10 C11 C12 C13 . . . . 1.0(3) ?
    C11 C12 C13 C14 . . . . -0.6(3) ?
    C12 C13 C14 C9 . . . . -0.7(3) ?
    C10 C9 C14 C13 . . . . 1.7(3) ?
    C8 C9 C14 C13 . . . . -177.26(16) ?
    C4 C3 C15 C20 . . . . 41.98(19) ?
    C2 C3 C15 C20 . . . . -80.61(18) ?
    C4 C3 C15 C16 . . . . -134.62(15) ?
    C2 C3 C15 C16 . . . . 102.79(17) ?
    C20 C15 C16 C17 . . . . 0.0(3) ?
    C3 C15 C16 C17 . . . . 176.73(17) ?
    C15 C16 C17 C18 . . . . 0.8(3) ?
    C16 C17 C18 C19 . . . . -1.2(4) ?
    C17 C18 C19 C20 . . . . 0.9(4) ?
    C16 C15 C20 C19 . . . . -0.3(2) ?
    C3 C15 C20 C19 . . . . -176.93(16) ?
    C18 C19 C20 C15 . . . . -0.1(3) ?
    C3 C4 N21 O4 . . . . -148.71(14) ?
    C5 C4 N21 O4 . . . . 97.06(16) ?
    C3 C4 N21 O3 . . . . 34.86(17) ?
    C5 C4 N21 O3 . . . . -79.36(16) ?
    N1 C5 C22 N25 . . . . 67.52(16) ?
    C4 C5 C22 N25 . . . . -169.25(12) ?
    N1 C5 C22 C23 . . . . 167.24(12) ?
    C4 C5 C22 C23 . . . . -69.53(16) ?
    N25 C22 C23 C26 . . . . 112.64(14) ?
    C5 C22 C23 C26 . . . . -4.42(19) ?
    N25 C22 C23 C24 . . . . -2.62(11) ?
    C5 C22 C23 C24 . . . . -119.68(13) ?
    C26 C23 C24 O5 . . . . 62.9(3) ?
    C22 C23 C24 O5 . . . . -178.2(2) ?
    C26 C23 C24 N25 . . . . -116.01(14) ?
    C22 C23 C24 N25 . . . . 2.85(12) ?
    O5 C24 N25 C32 . . . . 0.4(3) ?
    C23 C24 N25 C32 . . . . 179.33(15) ?
    O5 C24 N25 C22 . . . . 178.0(2) ?
    C23 C24 N25 C22 . . . . -3.04(12) ?
    C5 C22 N25 C24 . . . . 120.89(14) ?
    C23 C22 N25 C24 . . . . 2.94(12) ?
    C5 C22 N25 C32 . . . . -61.5(2) ?
    C23 C22 N25 C32 . . . . -179.44(16) ?
    C24 C23 C26 C27 . . . . 23.7(2) ?
    C22 C23 C26 C27 . . . . -74.1(2) ?
    C24 C23 C26 C31 . . . . -157.88(15) ?
    C22 C23 C26 C31 . . . . 104.29(17) ?
    C31 C26 C27 C28 . . . . -2.0(3) ?
    C23 C26 C27 C28 . . . . 176.51(17) ?
    C26 C27 C28 C29 . . . . 0.5(3) ?
    C27 C28 C29 C30 . . . . 0.9(3) ?
    C28 C29 C30 C31 . . . . -0.7(3) ?
    C29 C30 C31 C26 . . . . -0.8(3) ?
    C27 C26 C31 C30 . . . . 2.1(3) ?
    C23 C26 C31 C30 . . . . -176.33(15) ?
    C24 N25 C32 C37 . . . . 143.82(17) ?
    C22 N25 C32 C37 . . . . -33.0(2) ?
    C24 N25 C32 C33 . . . . -36.6(2) ?
    C22 N25 C32 C33 . . . . 146.66(16) ?
    C37 C32 C33 C34 . . . . 0.9(3) ?
    N25 C32 C33 C34 . . . . -178.74(15) ?
    C32 C33 C34 C35 . . . . 0.9(3) ?
    C38 O6 C35 C34 . . . . -0.9(3) ?
    C38 O6 C35 C36 . . . . 178.2(2) ?
    C33 C34 C35 O6 . . . . 176.89(17) ?
    C33 C34 C35 C36 . . . . -2.2(3) ?
    O6 C35 C36 C37 . . . . -177.39(16) ?
    C34 C35 C36 C37 . . . . 1.8(3) ?
    C35 C36 C37 C32 . . . . 0.0(3) ?
    C33 C32 C37 C36 . . . . -1.3(2) ?
    N25 C32 C37 C36 . . . . 178.29(15) ?
loop_
    _geom_hbond_atom_site_label_D
    _geom_hbond_atom_site_label_H
    _geom_hbond_atom_site_label_A
    _geom_hbond_site_symmetry_A
    _geom_hbond_distance_DH
    _geom_hbond_distance_HA
    _geom_hbond_distance_DA
    _geom_hbond_angle_DHA
    N1 H1 O1 1 0.898(19) 2.314(18) 2.7378(18) 108.7(14)
    C7 H7B O3 2_575 0.96 2.48 3.145(2) 126.4
    C14 H14 O5 1_455 0.93 2.60 3.359(2) 138.9
    C30 H30 O1 1_545 0.93 2.57 3.240(2) 128.9
