# Supplementary material for: Methyl 2-benzyl-5-[1-(4-methoxy­phen­yl)-4-oxo-3-phenyl­azetidin-2-yl]-4-nitro-3-phenyl­pyrrolidine-2-carboxyl­ate
Source: Acta Crystallogr Sect E Struct Rep Online. 2008 Sep 24;64(Pt 10):o1993. doi: 10.1107/S1600536808029875 (PMC2959360; doi:10.1107/S1600536808029875)
Supplement: Supplementary file 2 [file e-64-o1993-Isup2.hkl]

#
# h,k,l, Fc-squared, Fo-squared, sigma(Fo-squared) and status flag
#
data_I
_shelx_title ' na318 in P -1'
_shelx_refln_list_code          4
_shelx_F_calc_maximum      122.00
_exptl_crystal_F_000       624.00
_reflns_d_resolution_high  0.8409
 
loop_
 _symmetry_equiv_pos_as_xyz
 'x, y, z'
 '-x, -y, -z'
 
_cell_length_a    10.1727
_cell_length_b    10.4210
_cell_length_c    15.1680
_cell_angle_alpha  91.833
_cell_angle_beta  106.154
_cell_angle_gamma 102.536
 
_shelx_F_squared_multiplier     1.000
 
loop_
 _refln_index_h
 _refln_index_k
 _refln_index_l
 _refln_F_squared_calc
 _refln_F_squared_meas
 _refln_F_squared_sigma
 _refln_observed_status
   1   0   0      547.97      420.00     10.36 o
   2   0   0     1247.66     1212.59     10.15 o
   3   0   0     2370.85     2283.32     20.51 o
   4   0   0       17.27       11.84      0.60 o
   5   0   0      472.64      482.64      4.78 o
   6   0   0      354.96      377.48      3.67 o
   7   0   0        0.42        0.87      0.34 o
   8   0   0        1.36        1.17      0.56 o
   9   0   0        1.98       -0.08      0.81 o
  10   0   0       10.57       11.41      1.23 o
  11   0   0        5.47        5.85      1.45 o
 -11   1   0       41.15       41.27      2.42 o
 -10   1   0        3.57        2.77      1.01 o
  -9   1   0      354.66      359.05      6.62 o
  -8   1   0        0.71        1.68      0.50 o
  -7   1   0       41.60       46.18      0.91 o
  -6   1   0      182.68      194.22      2.20 o
  -5   1   0      793.21      781.32      8.05 o
  -4   1   0     1339.02     1425.89     11.96 o
  -3   1   0     2885.65     2843.47     24.97 o
  -2   1   0    14883.11    13906.00    130.04 o
   1   1   0      996.76      901.25     15.98 o
   2   1   0     3164.30     3098.28     29.20 o
   3   1   0      129.79      118.47      1.19 o
   4   1   0      477.79      471.78      4.64 o
   5   1   0      119.99      109.04      1.30 o
   6   1   0      170.71      190.13      2.07 o
   7   1   0        4.30        6.47      0.48 o
   8   1   0       10.05       10.56      0.79 o
   9   1   0        3.99        5.89      1.03 o
  10   1   0       42.34       42.65      2.42 o
  11   1   0        5.69        2.69      1.43 o
 -11   2   0        4.00        2.63      1.11 o
 -10   2   0       26.08       24.42      1.46 o
  -9   2   0      598.27      553.46     16.23 o
  -8   2   0       62.49       58.92      1.30 o
  -7   2   0        0.69        0.92      0.35 o
  -6   2   0      113.10      120.13      1.52 o
  -5   2   0      613.04      642.80      6.69 o
  -4   2   0       67.83       76.11      0.94 o
  -3   2   0     1887.45     1764.28     14.76 o
  -2   2   0    11160.15    10418.23     86.56 o
  -1   2   0     1469.56     1389.19     11.07 o
   0   2   0     1197.99     1173.94      8.70 o
   1   2   0      782.36      739.75      6.26 o
   2   2   0     1123.59     1125.93      9.48 o
   3   2   0        1.30        0.63      0.18 o
   4   2   0      639.75      661.52      6.42 o
   5   2   0      167.10      175.52      1.91 o
   6   2   0       41.61       54.29      0.92 o
   7   2   0      268.85      253.40      3.11 o
   8   2   0        9.83       12.29      1.25 o
   9   2   0        6.97        6.81      0.87 o
  10   2   0        0.88       -0.04      1.17 o
 -11   3   0        0.14        0.02      0.81 o
 -10   3   0       17.70       21.60      1.41 o
  -9   3   0      104.64       92.00      2.25 o
  -8   3   0       91.45       97.35      1.59 o
  -7   3   0       28.92       25.75      0.65 o
  -6   3   0       14.58       12.72      0.48 o
  -5   3   0      984.03      872.82     11.01 o
  -4   3   0     1881.12     1886.56     17.62 o
  -3   3   0     2085.69     2061.70     16.42 o
  -2   3   0     1675.64     1592.95     12.69 o
  -1   3   0      212.13      196.11      1.58 o
   0   3   0      756.09      781.42      5.44 o
   1   3   0      353.76      347.49      2.94 o
   2   3   0     1608.37     1648.79     13.80 o
   3   3   0      114.44      112.41      1.40 o
   4   3   0      792.76      794.68      7.19 o
   5   3   0        6.71        5.75      0.37 o
   6   3   0       52.17       51.52      0.92 o
   7   3   0      186.89      191.37      2.76 o
   8   3   0      106.87      109.64      3.33 o
   9   3   0       20.87       20.38      1.74 o
  10   3   0        3.95        5.22      1.39 o
 -11   4   0        0.03        0.72      1.10 o
 -10   4   0       56.74       54.30      2.07 o
  -9   4   0        8.10        6.50      0.91 o
  -8   4   0        2.76        5.25      0.57 o
  -7   4   0       15.77       14.48      0.69 o
  -6   4   0       26.79       19.21      0.86 o
  -5   4   0     1328.71     1374.98     13.94 o
  -4   4   0        9.77        5.02      0.30 o
  -3   4   0      252.71      285.35      2.75 o
  -2   4   0       31.48       22.27      0.42 o
  -1   4   0       14.80       16.32      0.32 o
   0   4   0       14.45       14.03      0.30 o
   1   4   0        0.41        0.94      0.18 o
   2   4   0       99.47      115.14      1.40 o
   3   4   0      127.04      140.82      1.70 o
   4   4   0        5.00        3.30      0.37 o
   5   4   0       20.34       17.55      0.57 o
   6   4   0      184.12      177.23      2.39 o
   7   4   0      117.66      121.96      3.03 o
   8   4   0      182.30      181.29      4.09 o
   9   4   0        1.30        1.34      2.55 o
 -11   5   0        0.75        3.37      3.26 o
 -10   5   0        0.21        0.27      1.09 o
  -9   5   0        1.68        1.49      0.74 o
  -8   5   0      119.77      107.91      2.08 o
  -7   5   0       47.85       57.04      1.52 o
  -6   5   0      872.46      880.48     12.05 o
  -5   5   0        8.35        7.13      0.40 o
  -4   5   0      119.88       99.84      1.31 o
  -3   5   0     1093.58     1028.14      8.74 o
  -2   5   0      186.88      196.29      1.82 o
  -1   5   0        0.01       -0.05      0.18 o
   0   5   0      548.84      578.60      4.82 o
   1   5   0      274.41      273.81      2.46 o
   2   5   0      235.38      242.48      2.49 o
   3   5   0        0.43       -0.27      0.27 o
   4   5   0      804.64      786.36      7.73 o
   5   5   0      274.42      286.99      3.45 o
   6   5   0      383.21      387.22      5.38 o
   7   5   0        0.02       -0.89      0.89 o
   8   5   0       59.27       55.95      2.70 o
   9   5   0        1.16        0.55      1.33 o
 -11   6   0        1.12        0.79      1.26 o
 -10   6   0       19.37       19.22      1.70 o
  -9   6   0       21.16       22.22      1.40 o
  -8   6   0        0.71       -0.04      0.75 o
  -7   6   0       17.12       12.73      0.80 o
  -6   6   0      189.55      191.23      2.95 o
  -5   6   0       30.62       35.57      0.97 o
  -4   6   0        8.63       13.04      0.47 o
  -3   6   0      208.64      231.93      2.41 o
  -2   6   0      260.40      276.57      2.62 o
  -1   6   0      162.62      160.81      2.00 o
   0   6   0      213.20      222.80      2.19 o
   1   6   0       47.49       56.38      0.81 o
   2   6   0      409.29      426.29      4.15 o
   3   6   0       81.57       79.42      1.27 o
   4   6   0       73.93       70.50      1.65 o
   5   6   0      139.84      129.98      2.36 o
   6   6   0       90.78       96.30      3.91 o
   7   6   0       32.01       27.42      1.91 o
   8   6   0        1.56        2.12      1.78 o
 -10   7   0        6.81        9.46      3.14 o
  -9   7   0        0.35        2.10      1.23 o
  -8   7   0      173.17      170.66      3.80 o
  -7   7   0        8.30        7.11      0.83 o
  -6   7   0        1.78        1.59      0.50 o
  -5   7   0       91.11       92.49      1.49 o
  -4   7   0        0.10       -0.34      0.34 o
  -3   7   0      302.00      321.37      3.44 o
  -2   7   0      122.65      140.35      1.76 o
  -1   7   0       18.80       18.78      0.59 o
   0   7   0       36.49       41.44      0.84 o
   1   7   0       95.07       94.32      1.30 o
   2   7   0      343.95      320.92      3.55 o
   3   7   0       42.81       38.40      1.14 o
   4   7   0       43.45       38.12      1.27 o
   5   7   0        6.56        5.97      1.08 o
   6   7   0        2.66        3.23      1.23 o
   7   7   0        4.99        6.74      2.27 o
 -10   8   0        1.01        0.21      1.32 o
  -9   8   0        0.61        0.72      1.20 o
  -8   8   0       38.57       37.13      2.24 o
  -7   8   0       40.09       36.45      2.00 o
  -6   8   0       12.81       11.11      0.73 o
  -5   8   0       48.85       50.59      1.15 o
  -4   8   0       48.20       51.61      1.02 o
  -3   8   0       70.49       73.91      1.23 o
  -2   8   0       26.41       29.84      0.86 o
  -1   8   0      654.12      654.62      8.21 o
   0   8   0        7.53        9.12      0.57 o
   1   8   0      205.52      188.88      2.34 o
   2   8   0      312.72      312.80      4.14 o
   3   8   0      217.31      201.67      3.70 o
   4   8   0        1.84        3.59      1.39 o
   5   8   0       17.44       19.18      1.76 o
   6   8   0        2.66        0.96      1.65 o
  -9   9   0       20.94       22.61      5.29 o
  -8   9   0       57.99       60.67      2.77 o
  -7   9   0       31.05       24.05      2.74 o
  -6   9   0       15.84        9.11      1.14 o
  -5   9   0      138.67      130.17      2.58 o
  -4   9   0        3.86        3.39      0.54 o
  -3   9   0       18.23       19.97      0.75 o
  -2   9   0        2.40        1.44      0.54 o
  -1   9   0      441.94      434.12      6.01 o
   0   9   0      153.53      149.27      3.43 o
   1   9   0        9.77        8.06      1.49 o
   2   9   0       89.42       95.10      2.70 o
   3   9   0      100.26       99.57      2.84 o
   4   9   0       44.11       45.95      2.05 o
   5   9   0        4.93        2.70      1.30 o
  -8  10   0        9.72       10.88      1.57 o
  -7  10   0        1.73        1.43      1.30 o
  -6  10   0       10.75       14.36      1.80 o
  -5  10   0       10.99       18.86      3.10 o
  -4  10   0        7.34        3.29      1.03 o
  -3  10   0      433.07      440.97      7.95 o
  -2  10   0       54.30       53.21      2.56 o
  -1  10   0       63.61       67.14      2.85 o
   0  10   0       24.91       28.82      1.98 o
   1  10   0        3.40        5.59      1.31 o
   2  10   0        0.08       -0.18      1.18 o
   3  10   0        4.98        5.34      2.19 o
   4  10   0        8.01        5.85      1.30 o
  -7  11   0        0.01        1.01      1.33 o
  -6  11   0       28.69       29.68      2.13 o
  -5  11   0        0.00       -0.69      1.20 o
  -4  11   0        4.14        6.67      1.44 o
  -3  11   0       74.66       87.92      4.68 o
  -2  11   0       30.84       28.19      2.00 o
  -1  11   0      103.40      102.58      4.97 o
   0  11   0        2.23       -1.33      2.13 o
   1  11   0        6.31        0.88      1.36 o
   2  11   0       33.83       37.79      2.38 o
  -5  12   0      101.33      128.57      4.42 o
  -4  12   0        0.31       -0.07      1.38 o
  -3  12   0       48.04       58.19      2.98 o
  -2  12   0        5.14        3.92      1.47 o
  -1  12   0        0.26        1.91      1.38 o
   0  12   0        7.99        5.48      1.80 o
   0 -12   1        2.60        0.96      1.31 o
   1 -12   1       20.38       22.40      2.12 o
   2 -12   1        9.13        6.62      1.54 o
   3 -12   1       11.56       12.08      1.88 o
   4 -12   1        1.00        2.57      1.45 o
   5 -12   1        3.43        4.93      1.55 o
  -2 -11   1        9.63       11.40      1.71 o
  -1 -11   1        5.01        7.30      2.04 o
   0 -11   1        7.08        5.17      1.41 o
   1 -11   1       13.64       13.60      1.69 o
   2 -11   1        0.90        0.50      1.24 o
   3 -11   1        6.88        4.03      1.52 o
   4 -11   1        0.00        0.70      1.03 o
   5 -11   1       22.18       22.62      1.87 o
   6 -11   1       11.89       13.78      1.72 o
   7 -11   1        2.80        3.40      1.40 o
  -4 -10   1       47.90       48.00      2.19 o
  -3 -10   1       26.91       23.33      1.61 o
  -2 -10   1        5.49        3.39      2.14 o
  -1 -10   1       21.50       26.83      1.95 o
   0 -10   1       72.02       67.42      2.81 o
   1 -10   1      174.71      162.81      8.75 o
   2 -10   1      105.51       95.76      2.65 o
   3 -10   1      163.58      160.84      4.50 o
   4 -10   1        0.03       -0.22      0.93 o
   5 -10   1       44.11       56.45      2.31 o
   6 -10   1        4.10        3.43      1.07 o
   7 -10   1        4.81        5.15      1.38 o
   8 -10   1        0.25       -0.45      1.28 o
  -5  -9   1        0.13       -0.18      1.20 o
  -4  -9   1       14.85       16.63      1.40 o
  -3  -9   1      376.21      365.74      7.02 o
  -2  -9   1       89.79       92.94      2.72 o
  -1  -9   1      817.40      784.14      9.84 o
   0  -9   1      162.43      161.05      2.33 o
   1  -9   1       37.75       41.52      1.11 o
   2  -9   1      687.64      725.82      7.32 o
   3  -9   1       15.80       18.16      0.73 o
   4  -9   1        0.42       -0.52      0.52 o
   5  -9   1       39.46       42.52      1.16 o
   6  -9   1       16.41       10.95      0.87 o
   7  -9   1        1.38        0.05      1.09 o
   8  -9   1       17.46       20.62      4.71 o
   9  -9   1        0.39        1.07      1.22 o
  -7  -8   1        2.84        5.81      1.48 o
  -6  -8   1        2.12        2.77      1.29 o
  -5  -8   1      156.57      161.24      4.75 o
  -4  -8   1      253.41      246.46      6.26 o
  -3  -8   1      227.85      227.34      3.58 o
  -2  -8   1      158.94      151.07      2.05 o
  -1  -8   1        1.36        1.46      0.50 o
   0  -8   1      343.56      346.34      4.03 o
   1  -8   1       31.26       34.34      0.89 o
   2  -8   1      655.42      653.46      6.58 o
   3  -8   1        3.72        1.83      0.43 o
   4  -8   1        1.86        2.27      0.43 o
   5  -8   1      381.72      358.17      5.25 o
   6  -8   1        5.27        4.49      0.62 o
   7  -8   1        3.57        5.25      0.95 o
   8  -8   1        8.50       12.40      1.23 o
   9  -8   1        0.25        3.00      1.79 o
  10  -8   1       10.46       11.95      1.71 o
  -7  -7   1        2.45        4.87      1.43 o
  -6  -7   1       23.75       23.83      1.87 o
  -5  -7   1      112.56      110.50      2.94 o
  -4  -7   1        8.95       14.45      0.77 o
  -3  -7   1       46.33       46.48      1.09 o
  -2  -7   1        0.11        0.93      0.41 o
  -1  -7   1       11.05        8.34      0.44 o
   0  -7   1        4.35        3.59      0.38 o
   1  -7   1      115.00      114.90      1.53 o
   2  -7   1      491.70      507.79      4.85 o
   3  -7   1        0.00        0.55      0.31 o
   4  -7   1        0.16       -0.29      0.29 o
   5  -7   1      192.60      183.31      2.25 o
   6  -7   1        9.48        7.86      1.19 o
   7  -7   1        2.02        4.33      0.82 o
   8  -7   1        1.91        1.09      0.88 o
   9  -7   1       83.60       76.61      3.01 o
  10  -7   1        2.84        1.48      1.17 o
  -8  -6   1        2.92        1.39      1.29 o
  -7  -6   1        2.09        0.91      1.15 o
  -6  -6   1       90.00       87.09      2.56 o
  -5  -6   1       49.25       50.04      1.39 o
  -4  -6   1        0.38       -0.41      0.41 o
  -3  -6   1      127.58      122.47      1.76 o
  -2  -6   1       21.79       21.30      0.62 o
  -1  -6   1      165.20      192.34      2.09 o
   0  -6   1       59.67       65.20      0.90 o
   1  -6   1      117.90      112.29      1.35 o
   2  -6   1        1.66        0.25      0.28 o
   3  -6   1      566.20      591.79      5.86 o
   4  -6   1       63.98       75.35      1.46 o
   5  -6   1       22.15       27.84      0.75 o
   6  -6   1        0.23       -0.29      0.44 o
   7  -6   1       19.57       11.95      0.93 o
   8  -6   1       21.74       18.79      1.66 o
   9  -6   1        0.07       -0.23      0.88 o
  10  -6   1        6.64        3.91      1.33 o
  11  -6   1        0.36        0.09      1.29 o
  -9  -5   1        0.07       -1.22      1.22 o
  -8  -5   1        8.24       12.14      1.88 o
  -7  -5   1        1.43        0.08      0.84 o
  -6  -5   1       13.18       16.52      0.91 o
  -5  -5   1      484.64      496.33      5.96 o
  -4  -5   1        0.00        1.00      0.39 o
  -3  -5   1       15.56       16.97      0.48 o
  -2  -5   1       33.17       21.36      0.51 o
  -1  -5   1      265.87      306.43      2.71 o
   0  -5   1       30.77       26.28      0.47 o
   1  -5   1       32.60       29.81      0.53 o
   2  -5   1     1353.35     1397.90     13.23 o
   3  -5   1      779.95      846.59      8.13 o
   4  -5   1        3.25        2.04      0.31 o
   5  -5   1       76.12       82.57      1.14 o
   6  -5   1       34.61       37.64      0.86 o
   7  -5   1      917.27      931.06     12.20 o
   8  -5   1       53.35       46.88      1.43 o
   9  -5   1       47.03       43.15      1.53 o
  10  -5   1       26.67       25.57      1.47 o
  11  -5   1        1.76        2.56      2.13 o
  -9  -4   1        0.56        0.89      1.22 o
  -8  -4   1      170.25      159.85      3.72 o
  -7  -4   1       73.37       76.47      2.37 o
  -6  -4   1      187.93      173.25      2.54 o
  -5  -4   1        3.48        2.35      0.38 o
  -4  -4   1        1.05        0.81      0.29 o
  -3  -4   1       43.72       35.44      0.66 o
  -2  -4   1      109.17      134.47      1.33 o
  -1  -4   1       62.87       59.86      0.72 o
   0  -4   1      345.10      323.82      2.47 o
   1  -4   1      203.48      195.41      1.70 o
   2  -4   1       19.73       20.53      0.45 o
   3  -4   1     5916.38     6184.26     61.20 o
   4  -4   1     1728.65     1820.83     16.06 o
   5  -4   1      951.55      888.28      8.55 o
   6  -4   1        7.02        7.51      0.44 o
   7  -4   1       68.81       77.54      1.19 o
   8  -4   1      790.06      725.96      8.53 o
   9  -4   1      110.33      103.18      2.51 o
  10  -4   1       11.00        7.19      1.14 o
  11  -4   1        2.32        2.02      1.67 o
 -10  -3   1        8.08        3.33      1.35 o
  -9  -3   1        0.01       -0.97      1.03 o
  -8  -3   1       22.14       26.54      1.11 o
  -7  -3   1       31.92       30.59      1.05 o
  -6  -3   1        0.84       -0.32      0.32 o
  -5  -3   1       83.67       78.26      1.10 o
  -4  -3   1      529.04      490.30      4.60 o
  -3  -3   1       80.02       71.99      0.87 o
  -2  -3   1     1260.91     1286.03      9.88 o
  -1  -3   1      407.08      411.12      3.03 o
   0  -3   1       18.42       20.31      0.31 o
   1  -3   1     2386.94     2409.77     20.06 o
   2  -3   1     1145.60     1078.87      9.80 o
   3  -3   1     1239.26     1275.50     10.70 o
   4  -3   1      817.03      912.42      8.71 o
   5  -3   1      104.58       89.24      1.19 o
   6  -3   1      379.96      389.24      3.77 o
   7  -3   1       51.36       44.68      0.84 o
   8  -3   1      503.67      481.07      5.80 o
   9  -3   1      339.35      326.17      6.68 o
  10  -3   1        2.08        1.90      0.95 o
  11  -3   1        9.07       10.99      1.55 o
 -10  -2   1        0.40        1.05      1.21 o
  -9  -2   1       59.20       54.02      2.76 o
  -8  -2   1       54.13       50.72      1.40 o
  -7  -2   1      218.79      210.81      2.92 o
  -6  -2   1      203.16      193.25      2.82 o
  -5  -2   1      170.22      180.02      1.94 o
  -4  -2   1       25.56       32.73      0.56 o
  -3  -2   1      391.77      364.98      3.09 o
  -2  -2   1       10.10       10.17      0.28 o
  -1  -2   1    12710.73    12193.39     92.98 o
   0  -2   1        0.13        0.49      0.10 o
   1  -2   1       74.93       83.50      0.82 o
   2  -2   1      120.02       94.31      0.89 o
   3  -2   1      816.76      782.37      6.65 o
   4  -2   1      233.64      234.57      2.30 o
   5  -2   1        7.01        9.66      0.37 o
   6  -2   1        4.28        3.10      0.32 o
   7  -2   1       52.16       47.02      0.92 o
   8  -2   1      121.21      115.73      2.36 o
   9  -2   1       13.59       16.19      1.21 o
  10  -2   1        4.07        2.17      0.98 o
  11  -2   1       25.30       27.85      2.00 o
 -11  -1   1        0.12       -0.30      1.33 o
 -10  -1   1       31.09       30.95      3.00 o
  -9  -1   1       48.51       51.90      2.30 o
  -8  -1   1      102.00      108.90      2.14 o
  -7  -1   1       28.83       25.58      0.73 o
  -6  -1   1      141.34      160.04      1.93 o
  -5  -1   1      580.18      637.61      5.86 o
  -4  -1   1       23.24       17.73      0.41 o
  -3  -1   1     2844.68     2814.37     21.35 o
  -2  -1   1     5388.22     5304.84     40.43 o
  -1  -1   1     2013.68     1932.76     20.72 o
   0  -1   1     1786.36     1631.76     15.61 o
   1  -1   1     1440.43     1296.61     12.19 o
   2  -1   1     3724.17     3491.41     27.84 o
   3  -1   1     1086.12     1107.12      9.31 o
   4  -1   1     1062.67     1058.29     10.01 o
   5  -1   1       17.95        9.88      0.47 o
   6  -1   1        0.15       -0.27      0.27 o
   7  -1   1       40.88       39.21      0.86 o
   8  -1   1        3.20        2.92      0.64 o
   9  -1   1       10.92        9.99      1.46 o
  10  -1   1       53.28       44.97      2.18 o
  11  -1   1        0.52        1.56      1.40 o
 -11   0   1       63.15       68.41      3.07 o
 -10   0   1        7.21        5.26      1.27 o
  -9   0   1       39.75       49.32      1.93 o
  -8   0   1        0.16        0.19      0.43 o
  -7   0   1        0.03        0.04      0.29 o
  -6   0   1       37.60       40.53      0.99 o
  -5   0   1      131.43      135.73      1.51 o
  -4   0   1      742.85      792.25      6.15 o
  -3   0   1     5608.10     5461.45     41.72 o
  -2   0   1     3613.97     3519.93     28.22 o
  -1   0   1       99.21       95.23      1.43 o
   1   0   1      553.95      564.70      5.38 o
   2   0   1     1750.20     1710.19     13.01 o
   3   0   1     1650.61     1733.21     13.81 o
   4   0   1      422.79      444.51      4.37 o
   5   0   1       42.08       53.06      0.89 o
   6   0   1       10.85       13.27      0.61 o
   7   0   1      371.67      409.95      5.11 o
   8   0   1       27.95       26.29      1.13 o
   9   0   1        4.47        4.74      0.94 o
  10   0   1       16.57       21.89      1.47 o
  11   0   1       11.09       11.99      1.31 o
 -11   1   1       21.36       21.61      1.89 o
 -10   1   1       21.90       19.40      3.51 o
  -9   1   1        1.22        2.40      0.87 o
  -8   1   1      322.18      301.96      4.28 o
  -7   1   1      108.29       95.14      1.47 o
  -6   1   1       81.75       94.67      1.32 o
  -5   1   1      346.57      392.01      3.70 o
  -4   1   1     2298.12     2259.25     18.82 o
  -3   1   1      188.01      195.73      1.64 o
  -2   1   1     1113.17     1023.70      9.11 o
  -1   1   1       23.89       18.28      0.30 o
   0   1   1     1235.64     1221.46     19.86 o
   1   1   1       40.34       34.12      0.47 o
   2   1   1      984.92      941.48      7.21 o
   3   1   1     2739.24     2715.15     25.24 o
   4   1   1        2.80        7.51      0.33 o
   5   1   1      139.03      164.04      2.00 o
   6   1   1        0.88        2.41      0.31 o
   7   1   1      280.79      281.39      3.12 o
   8   1   1       90.47       79.94      3.15 o
   9   1   1        2.12        3.44      0.80 o
  10   1   1       15.90       13.84      1.23 o
 -11   2   1        0.06       -0.04      1.19 o
 -10   2   1        5.19        4.22      1.48 o
  -9   2   1       64.01       59.09      2.37 o
  -8   2   1       24.84       19.91      0.87 o
  -7   2   1      290.38      276.83      3.25 o
  -6   2   1      132.53      145.60      1.76 o
  -5   2   1       98.79      111.81      1.22 o
  -4   2   1      426.88      429.82      3.98 o
  -3   2   1     1354.50     1306.54     10.46 o
  -2   2   1     1078.04     1088.09      8.71 o
  -1   2   1       39.26       41.68      0.48 o
   0   2   1      822.87      743.75      6.03 o
   1   2   1       97.26       86.97      0.78 o
   2   2   1        4.63        3.20      0.23 o
   3   2   1      126.04      128.35      1.38 o
   4   2   1       22.14       23.60      0.52 o
   5   2   1      218.67      199.91      2.78 o
   6   2   1       76.03       82.72      1.14 o
   7   2   1       19.84       17.21      1.62 o
   8   2   1      125.77      123.48      2.47 o
   9   2   1       84.11       87.54      2.13 o
  10   2   1        9.51       10.01      3.14 o
 -11   3   1        6.17        6.83      1.39 o
 -10   3   1        3.38        5.42      1.27 o
  -9   3   1      189.76      186.41      3.43 o
  -8   3   1        1.31        0.69      0.41 o
  -7   3   1      105.38       99.73      1.32 o
  -6   3   1      567.43      599.28      6.28 o
  -5   3   1        3.86        5.28      0.34 o
  -4   3   1      490.84      516.91      4.75 o
  -3   3   1     1328.97     1337.56     10.26 o
  -2   3   1      659.91      639.61      5.00 o
  -1   3   1     2490.77     2416.94     19.28 o
   0   3   1        3.83        2.21      0.20 o
   1   3   1      865.89      827.94      7.04 o
   2   3   1       44.39       63.03      0.85 o
   3   3   1      639.68      607.88      5.86 o
   4   3   1      109.62       98.08      1.17 o
   5   3   1       18.85       18.35      0.55 o
   6   3   1       38.25       40.57      0.84 o
   7   3   1      279.44      285.49      4.04 o
   8   3   1       74.00       75.89      1.89 o
   9   3   1       31.31       33.48      2.28 o
  10   3   1        0.96        0.39      1.73 o
 -11   4   1       46.43       48.82      2.58 o
 -10   4   1       68.01       76.29      2.95 o
  -9   4   1      269.31      285.06      8.16 o
  -8   4   1        0.28        0.12      0.41 o
  -7   4   1       30.19       32.45      0.84 o
  -6   4   1      763.03      747.88      7.97 o
  -5   4   1      313.35      322.32      3.36 o
  -4   4   1        3.27        4.98      0.28 o
  -3   4   1      113.25      117.28      1.23 o
  -2   4   1       39.32       34.77      0.51 o
  -1   4   1        1.50        1.47      0.23 o
   0   4   1      147.32      154.94      1.45 o
   1   4   1        8.63        5.21      0.32 o
   2   4   1      822.00      862.88      8.84 o
   3   4   1      127.29      158.24      1.84 o
   4   4   1        3.78        1.09      0.30 o
   5   4   1       43.71       43.79      0.91 o
   6   4   1      997.88      970.05     11.88 o
   7   4   1       84.47       81.08      3.05 o
   8   4   1       36.48       42.23      1.97 o
   9   4   1        4.34        8.75      1.45 o
 -11   5   1        4.15        0.59      2.21 o
 -10   5   1       41.33       38.32      2.26 o
  -9   5   1       45.29       52.83      1.70 o
  -8   5   1      197.71      186.49      2.50 o
  -7   5   1      320.48      304.04      3.88 o
  -6   5   1      112.15      106.27      1.71 o
  -5   5   1        1.57        2.63      0.36 o
  -4   5   1       68.04       64.90      0.98 o
  -3   5   1      188.86      182.91      1.91 o
  -2   5   1       14.31       12.84      0.39 o
  -1   5   1      315.88      307.07      2.97 o
   0   5   1      999.43      992.08      8.94 o
   1   5   1      251.94      279.74      2.51 o
   2   5   1      212.51      231.77      2.22 o
   3   5   1      296.53      305.71      3.26 o
   4   5   1      233.52      242.80      2.74 o
   5   5   1       31.02       24.99      1.09 o
   6   5   1      165.15      168.23      3.71 o
   7   5   1       45.14       38.72      1.81 o
   8   5   1        1.73        0.39      1.37 o
   9   5   1       11.89       11.95      1.69 o
 -11   6   1       18.65       21.63      1.95 o
 -10   6   1       47.38       43.08      2.41 o
  -9   6   1       66.89       60.62      2.64 o
  -8   6   1       34.80       36.61      2.17 o
  -7   6   1       58.10       69.04      1.45 o
  -6   6   1      173.66      154.08      2.26 o
  -5   6   1       13.10       14.22      0.61 o
  -4   6   1        6.03        7.27      0.45 o
  -3   6   1        4.69        5.37      0.34 o
  -2   6   1       10.60       13.96      0.43 o
  -1   6   1        2.35        3.70      0.34 o
   0   6   1      155.30      158.70      1.76 o
   1   6   1     1262.40     1271.98     17.43 o
   2   6   1      113.66      107.03      1.31 o
   3   6   1        1.60        1.29      0.48 o
   4   6   1      266.57      242.70      3.01 o
   5   6   1       58.75       59.82      1.76 o
   6   6   1        0.22        1.84      1.55 o
   7   6   1       59.32       48.73      2.06 o
   8   6   1       23.53       22.26      1.97 o
 -11   7   1        1.39        4.17      2.05 o
 -10   7   1        3.12        4.57      1.92 o
  -9   7   1      134.72      126.62      3.99 o
  -8   7   1       61.57       67.84      2.19 o
  -7   7   1      118.93      126.76      3.10 o
  -6   7   1      167.40      166.18      2.45 o
  -5   7   1       10.64       11.82      0.60 o
  -4   7   1        1.89        2.08      0.42 o
  -3   7   1      274.27      295.13      3.19 o
  -2   7   1      255.17      256.11      2.65 o
  -1   7   1       43.84       46.22      0.90 o
   0   7   1       50.89       52.40      0.89 o
   1   7   1        0.11        0.11      0.31 o
   2   7   1      305.24      296.73      2.81 o
   3   7   1      163.08      169.51      2.53 o
   4   7   1       38.50       37.91      2.05 o
   5   7   1       11.18       11.85      1.16 o
   6   7   1       14.88       11.27      1.27 o
   7   7   1       22.14       23.94      2.01 o
 -10   8   1        0.65        0.63      1.36 o
  -9   8   1        5.10        4.69      1.38 o
  -8   8   1      202.63      177.68      5.96 o
  -7   8   1       15.92       12.85      0.98 o
  -6   8   1       41.91       39.77      1.08 o
  -5   8   1       92.79      101.40      1.67 o
  -4   8   1       90.69       96.42      1.46 o
  -3   8   1      575.90      572.51      5.83 o
  -2   8   1      510.24      486.66      5.39 o
  -1   8   1      315.79      310.99      3.99 o
   0   8   1      159.40      139.62      1.99 o
   1   8   1      345.58      359.28      3.92 o
   2   8   1        1.46        0.05      0.57 o
   3   8   1       49.72       37.01      1.53 o
   4   8   1       27.51       32.96      1.65 o
   5   8   1       62.36       59.17      3.44 o
   6   8   1        3.82        4.02      1.41 o
  -9   9   1        6.04        3.28      1.38 o
  -8   9   1       13.42        8.93      1.80 o
  -7   9   1      208.03      218.77      6.09 o
  -6   9   1      189.20      174.48      4.85 o
  -5   9   1      348.98      361.10      5.08 o
  -4   9   1       54.33       57.14      1.17 o
  -3   9   1      278.00      257.45      3.01 o
  -2   9   1        5.30        5.26      0.63 o
  -1   9   1      521.15      536.61      7.11 o
   0   9   1      294.30      284.07      5.86 o
   1   9   1      341.49      335.06      6.33 o
   2   9   1       36.09       31.46      1.81 o
   3   9   1       50.15       55.72      1.83 o
   4   9   1       24.55       24.44      1.97 o
   5   9   1        3.64        1.95      1.02 o
  -9  10   1        0.11       -0.18      1.26 o
  -8  10   1        3.69        7.87      1.52 o
  -7  10   1       23.35       18.97      1.81 o
  -6  10   1        1.18       -0.34      0.94 o
  -5  10   1      125.11      129.15      3.10 o
  -4  10   1        3.46        4.10      1.00 o
  -3  10   1      178.66      167.45      4.77 o
  -2  10   1        0.15        0.96      1.21 o
  -1  10   1       13.46        9.04      1.88 o
   0  10   1        0.73        1.15      1.16 o
   1  10   1       54.37       60.80      3.74 o
   2  10   1        0.43       -1.09      1.09 o
   3  10   1       94.43       92.79      4.54 o
   4  10   1        0.00       -0.14      1.09 o
  -7  11   1        0.26        0.14      1.31 o
  -6  11   1       12.85       16.23      1.78 o
  -5  11   1       33.32       32.32      2.18 o
  -4  11   1       30.44       30.69      2.11 o
  -3  11   1        2.42        3.81      1.32 o
  -2  11   1        3.46        8.22      1.51 o
  -1  11   1       29.22       33.04      2.21 o
   0  11   1       22.62       20.05      2.69 o
   1  11   1        0.35       -0.20      1.28 o
   2  11   1        7.80        7.02      1.60 o
  -5  12   1       42.70       47.66      2.77 o
  -4  12   1        2.74        1.96      1.44 o
  -3  12   1        0.46        3.69      2.46 o
  -2  12   1       11.85       10.20      1.70 o
  -1  12   1        4.67        3.11      1.57 o
   0 -12   2       11.38       12.15      1.71 o
   1 -12   2        1.75        4.76      1.51 o
   2 -12   2        0.00        0.20      1.29 o
   3 -12   2       42.45       46.75      2.65 o
   4 -12   2       59.91       62.59      3.02 o
  -3 -11   2        3.71        8.88      1.77 o
  -2 -11   2        0.97       -0.03      1.23 o
  -1 -11   2       38.30       38.43      3.35 o
   0 -11   2       23.89       22.22      3.05 o
   1 -11   2       17.72       20.79      1.86 o
   2 -11   2        4.98        3.51      1.14 o
   3 -11   2       39.07       43.62      2.24 o
   4 -11   2       15.58       17.35      1.94 o
   5 -11   2        7.35        6.87      1.21 o
   6 -11   2       12.90       18.79      1.51 o
   7 -11   2       12.45       11.29      1.67 o
  -4 -10   2       29.19       37.12      1.98 o
  -3 -10   2       82.44       88.99      2.88 o
  -2 -10   2       25.10       17.61      2.67 o
  -1 -10   2        4.53        3.64      2.13 o
   0 -10   2       47.81       45.30      3.51 o
   1 -10   2        0.00       -0.92      1.12 o
   2 -10   2      115.58      103.97      2.14 o
   3 -10   2        8.27        9.52      1.05 o
   4 -10   2        0.07       -0.64      0.64 o
   5 -10   2       10.90       11.28      1.31 o
   6 -10   2        8.17        7.67      1.21 o
   7 -10   2        0.38       -0.35      1.30 o
   8 -10   2        0.00        1.18      1.25 o
  -6  -9   2        0.57        1.62      1.36 o
  -5  -9   2       19.53       22.85      1.95 o
  -4  -9   2       48.08       50.39      4.90 o
  -3  -9   2       73.95       71.29      2.41 o
  -2  -9   2       64.61       62.93      2.23 o
  -1  -9   2      118.33      134.75      1.98 o
   0  -9   2        8.14        6.44      0.72 o
   1  -9   2        0.72        1.95      0.54 o
   2  -9   2      100.01      106.17      1.76 o
   3  -9   2       30.58       32.46      0.99 o
   4  -9   2        0.92       -0.33      0.51 o
   5  -9   2       70.78       71.88      1.47 o
   6  -9   2       42.86       39.09      1.33 o
   7  -9   2        0.13        0.00      0.74 o
   8  -9   2        0.96        0.81      1.15 o
   9  -9   2        3.27        1.97      1.31 o
  -7  -8   2        9.67        7.91      1.74 o
  -6  -8   2       15.94       15.10      2.50 o
  -5  -8   2       40.48       36.64      2.24 o
  -4  -8   2       82.71       77.07      2.97 o
  -3  -8   2        0.46        1.64      0.56 o
  -2  -8   2       34.65       37.42      0.94 o
  -1  -8   2        4.32        2.93      0.44 o
   0  -8   2       20.17       11.92      0.63 o
   1  -8   2       42.16       45.30      1.07 o
   2  -8   2       73.12       66.05      1.25 o
   3  -8   2        6.88        8.75      0.47 o
   4  -8   2       95.81       91.64      1.43 o
   5  -8   2       57.66       62.49      1.39 o
   6  -8   2       21.45       17.98      0.83 o
   7  -8   2       33.15       28.55      1.48 o
   8  -8   2        0.11        0.08      0.93 o
   9  -8   2       49.64       50.13      3.34 o
  -8  -7   2        0.76       -0.80      1.24 o
  -7  -7   2       50.33       54.89      2.70 o
  -6  -7   2      105.09       93.94      3.40 o
  -5  -7   2       46.67       55.95      2.62 o
  -4  -7   2       93.92      100.03      1.69 o
  -3  -7   2        0.09       -0.39      0.45 o
  -2  -7   2      223.60      252.02      2.79 o
  -1  -7   2        0.00        0.61      0.29 o
   0  -7   2      369.03      371.98      3.69 o
   1  -7   2       72.26       76.23      1.20 o
   2  -7   2      819.22      828.15      8.12 o
   3  -7   2      226.10      218.62      2.24 o
   4  -7   2       40.47       38.43      0.81 o
   5  -7   2       88.48      105.21      1.55 o
   6  -7   2       12.66        9.33      0.79 o
   7  -7   2       26.07       22.97      1.15 o
   8  -7   2        0.00       -0.86      0.98 o
   9  -7   2       25.10       24.71      1.50 o
  10  -7   2       38.16       43.95      2.56 o
  -8  -6   2        6.10        4.48      1.39 o
  -7  -6   2       46.48       43.28      3.25 o
  -6  -6   2        6.30        3.22      0.96 o
  -5  -6   2      135.84      125.77      1.90 o
  -4  -6   2        6.88        4.71      0.50 o
  -3  -6   2      111.89      104.18      1.58 o
  -2  -6   2      200.22      199.68      2.13 o
  -1  -6   2        4.64        2.42      0.28 o
   0  -6   2      649.48      599.35      5.62 o
   1  -6   2      240.20      218.05      2.42 o
   2  -6   2       89.57       99.03      1.25 o
   3  -6   2      287.50      325.89      3.66 o
   4  -6   2       33.20       36.01      0.78 o
   5  -6   2       47.33       49.65      1.14 o
   6  -6   2        1.47       -0.44      0.44 o
   7  -6   2      156.78      146.98      4.37 o
   8  -6   2       10.93       10.06      0.91 o
   9  -6   2        0.01       -0.18      1.06 o
  10  -6   2        0.07       -1.16      1.73 o
  -9  -5   2       18.60       21.11      1.94 o
  -8  -5   2       47.40       45.43      2.48 o
  -7  -5   2      171.07      162.23      5.08 o
  -6  -5   2       38.41       40.15      1.04 o
  -5  -5   2       42.59       48.94      1.07 o
  -4  -5   2       15.36       17.43      0.62 o
  -3  -5   2      238.88      280.36      3.04 o
  -2  -5   2      161.17      186.29      1.85 o
  -1  -5   2      517.11      536.88      4.97 o
   0  -5   2      905.60      976.26      8.84 o
   1  -5   2      150.27      165.00      2.23 o
   2  -5   2       86.91       93.15      1.20 o
   3  -5   2      375.52      384.56      5.83 o
   4  -5   2       39.55       29.68      0.69 o
   5  -5   2       71.86       75.40      1.15 o
   6  -5   2       77.02       77.45      1.39 o
   7  -5   2      198.64      194.29      3.00 o
   8  -5   2      182.49      182.78      5.55 o
   9  -5   2       66.69       67.18      3.89 o
  10  -5   2        0.75        1.46      0.83 o
 -10  -4   2       29.12       30.89      2.25 o
  -9  -4   2        0.88       -0.51      1.55 o
  -8  -4   2       93.41       92.36      3.33 o
  -7  -4   2      173.77      174.21      2.48 o
  -6  -4   2      199.89      182.42      2.66 o
  -5  -4   2       43.71       36.23      0.87 o
  -4  -4   2      108.56       92.82      1.38 o
  -3  -4   2      284.69      306.83      3.03 o
  -2  -4   2       65.10       73.35      0.82 o
  -1  -4   2     3219.54     3280.30     24.94 o
   0  -4   2        7.82        7.10      0.27 o
   1  -4   2     1067.82     1037.80      8.42 o
   2  -4   2        0.51        1.61      0.22 o
   3  -4   2        7.68        5.33      0.31 o
   4  -4   2        2.05        1.57      0.29 o
   5  -4   2      466.16      427.42      4.62 o
   6  -4   2      296.62      327.38      3.70 o
   7  -4   2       97.12       98.03      1.39 o
   8  -4   2        0.33        3.72      0.68 o
   9  -4   2        0.02        1.07      0.78 o
  10  -4   2        0.89        2.19      1.13 o
  11  -4   2        7.87       10.79      3.85 o
 -10  -3   2        5.81        7.86      1.45 o
  -9  -3   2       30.14       34.43      4.11 o
  -8  -3   2        7.47        5.62      1.02 o
  -7  -3   2      180.42      183.71      2.47 o
  -6  -3   2       25.32       31.84      0.87 o
  -5  -3   2      413.34      428.20      4.69 o
  -4  -3   2      191.39      175.02      1.87 o
  -3  -3   2      889.35     1004.21      8.63 o
  -2  -3   2      190.13      208.07      1.87 o
  -1  -3   2     1976.25     1897.26     13.43 o
   0  -3   2      234.20      190.28      1.44 o
   1  -3   2        0.01        0.55      0.13 o
   2  -3   2       47.53       53.02      0.84 o
   3  -3   2      234.88      221.67      2.06 o
   4  -3   2     1512.23     1524.76     13.51 o
   5  -3   2        9.28       13.87      0.74 o
   6  -3   2        5.43        3.63      0.32 o
   7  -3   2      469.37      484.48      4.95 o
   8  -3   2       20.95       26.91      0.96 o
   9  -3   2      176.45      193.71      4.12 o
  10  -3   2       10.62       12.41      1.23 o
  11  -3   2        4.90        8.13      1.54 o
 -11  -2   2       13.90       13.70      1.83 o
 -10  -2   2       18.80       19.60      1.80 o
  -9  -2   2       60.73       60.15      2.73 o
  -8  -2   2      172.25      165.67      2.52 o
  -7  -2   2       27.06       29.70      0.87 o
  -6  -2   2      876.43      905.55      9.40 o
  -5  -2   2     1484.74     1566.99     13.89 o
  -4  -2   2      681.63      695.09      5.99 o
  -3  -2   2       96.56       96.71      1.00 o
  -2  -2   2      718.00      694.86      5.38 o
  -1  -2   2     2336.70     2293.59     15.10 o
   0  -2   2     6602.25     6209.28     43.84 o
   1  -2   2     8747.80     8468.74     70.62 o
   2  -2   2     1235.11     1134.00      9.06 o
   3  -2   2      638.14      654.10      5.89 o
   4  -2   2      355.73      420.90      3.72 o
   5  -2   2        0.29        1.97      0.25 o
   6  -2   2       57.67       55.92      0.93 o
   7  -2   2      301.23      306.42      3.30 o
   8  -2   2        1.02        0.57      0.55 o
   9  -2   2      188.07      196.99      4.16 o
  10  -2   2       24.72       22.87      1.46 o
  11  -2   2       13.02       11.88      1.56 o
 -11  -1   2        4.85        3.91      1.81 o
 -10  -1   2        0.29        1.67      1.18 o
  -9  -1   2        0.27        2.01      0.87 o
  -8  -1   2       88.12       95.32      2.05 o
  -7  -1   2        6.87        5.91      0.47 o
  -6  -1   2      127.94      156.53      2.02 o
  -5  -1   2      289.35      279.46      2.62 o
  -4  -1   2      912.27      901.99      7.65 o
  -3  -1   2     1846.81     1755.86     13.99 o
  -2  -1   2     9545.50     9179.76     80.56 o
  -1  -1   2     2040.34     2017.08     14.77 o
   0  -1   2     9775.40     8812.31     88.45 o
   1  -1   2     4181.21     3838.67     29.51 o
   2  -1   2     2609.72     2568.85     19.55 o
   3  -1   2      682.76      639.03      5.46 o
   4  -1   2       10.39       18.30      0.43 o
   5  -1   2        1.80        2.92      0.26 o
   6  -1   2       63.08       58.71      1.10 o
   7  -1   2       25.24       22.89      0.72 o
   8  -1   2        0.98        1.22      0.60 o
   9  -1   2       85.59       85.45      3.11 o
  10  -1   2        5.93        5.70      1.05 o
  11  -1   2       20.07       22.26      1.58 o
 -11   0   2        6.75        7.78      1.46 o
 -10   0   2       21.66       18.16      1.99 o
  -9   0   2       26.29       22.98      1.35 o
  -8   0   2      209.46      202.18      2.62 o
  -7   0   2      135.82      139.23      1.90 o
  -6   0   2     2343.45     2291.17     21.39 o
  -5   0   2      450.43      441.87      3.74 o
  -4   0   2     5036.36     4983.46     39.41 o
  -3   0   2     1282.97     1224.07      9.80 o
  -2   0   2     2064.30     2131.12     16.21 o
  -1   0   2     5633.98     5134.10     83.60 o
   0   0   2     3244.99     3199.16     82.01 o
   1   0   2      477.65      588.09      4.54 o
   2   0   2      202.52      242.00      1.86 o
   3   0   2      405.68      388.55      3.09 o
   4   0   2      272.77      264.89      2.43 o
   5   0   2       10.12        9.73      0.36 o
   6   0   2      514.43      528.61      5.27 o
   7   0   2        7.95       10.01      0.62 o
   8   0   2       28.08       23.65      1.27 o
   9   0   2        5.11        3.93      0.84 o
  10   0   2        1.87        2.52      0.87 o
 -11   1   2       15.46       12.82      3.04 o
 -10   1   2        0.57        1.20      1.06 o
  -9   1   2      152.05      121.91      2.78 o
  -8   1   2      106.38      107.73      1.81 o
  -7   1   2      142.87      138.56      2.04 o
  -6   1   2      581.36      632.37      6.64 o
  -5   1   2     3096.08     3333.43     29.71 o
  -4   1   2       49.25       55.89      0.72 o
  -3   1   2     2105.89     2115.73     17.66 o
  -2   1   2     3367.24     3289.39     27.57 o
  -1   1   2     3359.01     3161.85     24.54 o
   0   1   2     4292.42     4111.11     42.14 o
   1   1   2     1079.48     1042.92      7.12 o
   2   1   2      574.36      585.20      4.19 o
   3   1   2     1018.97     1006.83      8.06 o
   4   1   2     1071.96     1142.74      9.18 o
   5   1   2      227.58      238.56      2.28 o
   6   1   2      474.00      473.37      4.49 o
   7   1   2       22.57       21.58      0.71 o
   8   1   2        0.71        0.65      0.58 o
   9   1   2       44.05       39.85      1.65 o
  10   1   2        2.49        3.26      0.95 o
 -11   2   2       46.53       48.93      2.59 o
 -10   2   2       16.40       13.00      2.79 o
  -9   2   2       17.01       19.31      1.06 o
  -8   2   2       47.78       46.12      1.14 o
  -7   2   2       32.34       27.45      1.37 o
  -6   2   2       10.33        5.33      0.45 o
  -5   2   2     1286.25     1285.53     10.82 o
  -4   2   2     1889.16     1802.92     23.78 o
  -3   2   2       65.58       71.07      1.26 o
  -2   2   2     1790.72     1790.98     14.25 o
  -1   2   2      373.24      380.02      2.76 o
   0   2   2     1608.41     1685.56     12.87 o
   1   2   2        8.44       10.62      0.26 o
   2   2   2      465.27      481.09      3.62 o
   3   2   2       27.02       26.73      0.45 o
   4   2   2      239.13      257.98      2.40 o
   5   2   2      778.33      748.06      6.80 o
   6   2   2       21.77       20.02      0.58 o
   7   2   2       22.55       21.45      0.91 o
   8   2   2      190.11      199.74      3.50 o
   9   2   2       12.90       18.80      1.15 o
  10   2   2        0.61       -0.61      2.33 o
 -11   3   2        0.00       -0.87      1.45 o
 -10   3   2       51.28       42.19      2.24 o
  -9   3   2       50.10       46.75      1.38 o
  -8   3   2        0.47       -0.36      0.43 o
  -7   3   2       18.48       18.55      0.63 o
  -6   3   2       11.52       13.27      0.47 o
  -5   3   2        1.74        2.53      0.29 o
  -4   3   2       94.60       99.63      1.32 o
  -3   3   2      359.79      369.87      3.27 o
  -2   3   2      813.11      790.71      6.12 o
  -1   3   2      286.32      270.25      2.20 o
   0   3   2      475.31      454.92      3.58 o
   1   3   2       32.30       33.31      0.46 o
   2   3   2       31.58       39.28      0.53 o
   3   3   2      468.28      442.21      3.72 o
   4   3   2      280.52      286.20      2.80 o
   5   3   2       55.62       55.66      0.88 o
   6   3   2        0.24        0.24      0.36 o
   7   3   2       33.21       30.52      1.10 o
   8   3   2       13.69       15.59      1.00 o
   9   3   2       43.78       44.73      2.06 o
 -11   4   2       10.10       10.19      1.53 o
 -10   4   2       50.97       42.16      2.93 o
  -9   4   2        8.65        7.44      0.77 o
  -8   4   2       65.93       68.50      1.24 o
  -7   4   2        1.72        4.32      0.43 o
  -6   4   2       99.09      121.37      2.86 o
  -5   4   2        3.91        2.24      0.32 o
  -4   4   2      233.04      263.01      3.19 o
  -3   4   2      659.49      675.43      6.12 o
  -2   4   2      380.82      373.52      3.32 o
  -1   4   2        3.88        2.02      0.21 o
   0   4   2     2348.27     2444.60     21.57 o
   1   4   2      224.23      212.07      1.90 o
   2   4   2       46.05       62.53      0.81 o
   3   4   2      390.02      387.27      3.94 o
   4   4   2       16.16        6.38      0.42 o
   5   4   2       54.55       62.71      0.98 o
   6   4   2     2197.86     2200.54     27.11 o
   7   4   2      100.94       99.61      2.72 o
   8   4   2        1.78        2.19      1.01 o
   9   4   2        0.34        2.89      1.39 o
 -11   5   2        0.07       -1.22      1.22 o
 -10   5   2        5.68        5.52      1.26 o
  -9   5   2       37.77       43.29      2.01 o
  -8   5   2       56.76       51.91      1.09 o
  -7   5   2       36.64       36.55      1.03 o
  -6   5   2      301.31      297.11      3.74 o
  -5   5   2      128.70      137.44      1.69 o
  -4   5   2       38.26       50.31      0.82 o
  -3   5   2      708.68      752.18      7.76 o
  -2   5   2     1691.53     1749.56     19.94 o
  -1   5   2        0.05       -0.24      0.24 o
   0   5   2      560.97      627.33      6.11 o
   1   5   2       17.88       15.37      0.46 o
   2   5   2      748.66      852.81      8.15 o
   3   5   2     1040.73     1031.17     10.60 o
   4   5   2      479.17      474.64      8.31 o
   5   5   2       97.77       83.22      2.11 o
   6   5   2       14.57       15.46      1.26 o
   7   5   2        0.19       -0.90      0.90 o
   8   5   2       38.53       40.64      3.40 o
 -11   6   2       28.38       28.35      2.07 o
 -10   6   2        2.74        5.12      1.28 o
  -9   6   2      115.23      118.23      3.74 o
  -8   6   2       14.03       13.87      0.77 o
  -7   6   2       99.81       95.42      1.71 o
  -6   6   2       44.01       41.90      1.07 o
  -5   6   2       62.39       66.83      1.17 o
  -4   6   2      614.92      618.14      6.11 o
  -3   6   2     1080.46     1199.40     11.46 o
  -2   6   2       63.40       72.82      1.00 o
  -1   6   2        0.17        1.93      0.29 o
   0   6   2       39.07       52.20      0.82 o
   1   6   2      376.39      349.34      3.27 o
   2   6   2      259.87      264.39      2.56 o
   3   6   2       30.34       30.32      0.85 o
   4   6   2        0.28        0.10      0.52 o
   5   6   2       91.74       90.54      2.58 o
   6   6   2      114.05      115.49      3.01 o
   7   6   2        0.71       -0.29      0.96 o
   8   6   2        1.12        1.02      1.31 o
 -11   7   2        6.46        7.98      1.63 o
 -10   7   2        0.10       -0.26      1.21 o
  -9   7   2        0.20        1.49      1.11 o
  -8   7   2       58.79       56.08      2.48 o
  -7   7   2      569.79      537.51      6.47 o
  -6   7   2      135.66      130.20      1.92 o
  -5   7   2       34.87       30.85      0.87 o
  -4   7   2       22.43       28.40      0.75 o
  -3   7   2        8.46       10.56      0.48 o
  -2   7   2      121.82      116.01      2.42 o
  -1   7   2        9.13        9.61      0.45 o
   0   7   2      101.23       93.69      1.27 o
   1   7   2       45.99       56.87      0.97 o
   2   7   2      134.03      121.52      1.42 o
   3   7   2      783.31      760.37     10.84 o
   4   7   2      598.47      575.14      9.91 o
   5   7   2       79.44       80.16      2.46 o
   6   7   2        4.90        5.15      1.09 o
   7   7   2        8.34        6.41      1.51 o
 -10   8   2       14.04       14.94      2.93 o
  -9   8   2        0.70        2.90      1.27 o
  -8   8   2        2.08        3.42      1.20 o
  -7   8   2       33.64       25.21      1.78 o
  -6   8   2        0.43        1.16      0.55 o
  -5   8   2       15.54       18.95      0.76 o
  -4   8   2      292.08      310.28      3.67 o
  -3   8   2       84.09       73.72      1.33 o
  -2   8   2      165.64      174.99      2.92 o
  -1   8   2        0.17       -0.38      0.38 o
   0   8   2       37.19       43.79      0.96 o
   1   8   2      311.78      314.38      4.06 o
   2   8   2       19.98       21.65      1.00 o
   3   8   2       47.41       45.64      2.18 o
   4   8   2       12.49        8.75      1.13 o
   5   8   2       29.03       30.52      1.65 o
   6   8   2       21.34       20.02      2.97 o
  -9   9   2        8.76       10.56      1.59 o
  -8   9   2        1.56        1.14      1.24 o
  -7   9   2        8.00        8.58      1.46 o
  -6   9   2        3.94        2.16      1.28 o
  -5   9   2      203.45      221.33      3.84 o
  -4   9   2        0.84       -0.05      0.58 o
  -3   9   2      345.43      333.90      4.75 o
  -2   9   2      366.01      369.00      5.17 o
  -1   9   2      131.92      123.40      3.26 o
   0   9   2      260.06      255.28      5.50 o
   1   9   2      296.93      296.58      7.00 o
   2   9   2       44.34       51.15      2.07 o
   3   9   2       41.43       42.93      1.64 o
   4   9   2        1.17       -0.32      0.92 o
   5   9   2        0.01       -0.39      0.96 o
  -9  10   2       18.91       20.76      2.00 o
  -8  10   2        3.32        4.15      1.39 o
  -7  10   2        0.16       -1.15      1.15 o
  -6  10   2       18.10       11.65      1.51 o
  -5  10   2        0.75       -1.34      1.47 o
  -4  10   2      113.21      134.28      4.21 o
  -3  10   2      131.37      131.62      3.28 o
  -2  10   2       17.66       14.41      1.28 o
  -1  10   2       98.58       97.50      2.73 o
   0  10   2        4.49        5.23      1.06 o
   1  10   2        3.98        5.93      1.11 o
   2  10   2        6.99        6.69      1.40 o
   3  10   2        3.66        2.91      1.36 o
  -7  11   2        2.13        2.80      1.39 o
  -6  11   2        5.00        5.92      1.45 o
  -5  11   2        9.73       13.56      3.29 o
  -4  11   2       20.15       20.55      1.91 o
  -3  11   2       36.41       31.58      2.14 o
  -2  11   2      188.01      198.02      5.52 o
  -1  11   2       64.54       65.36      6.51 o
   0  11   2        6.71        3.27      1.31 o
   1  11   2        0.32       -0.50      1.31 o
   2  11   2        7.62       11.19      1.62 o
  -5  12   2       10.80        8.73      1.67 o
  -4  12   2       12.61       14.25      1.80 o
  -3  12   2       85.41       98.25      4.70 o
  -2  12   2       14.09       10.13      1.72 o
  -1  12   2        3.56        0.31      1.44 o
   0 -12   3        1.30        0.07      1.32 o
   1 -12   3       43.47       47.48      2.65 o
   2 -12   3        0.93        2.08      1.01 o
   3 -12   3        3.05        3.55      1.49 o
   4 -12   3        3.00        0.34      1.32 o
  -3 -11   3        3.69        6.05      1.64 o
  -2 -11   3        1.05       -1.07      1.17 o
  -1 -11   3        8.77       12.88      1.64 o
   0 -11   3       22.28       22.96      1.90 o
   1 -11   3       54.58       62.93      2.77 o
   2 -11   3        8.12        9.76      1.77 o
   3 -11   3        1.07        0.47      1.02 o
   4 -11   3       21.88       25.77      1.60 o
   5 -11   3        2.26        5.82      1.09 o
   6 -11   3       13.03       20.00      1.66 o
  -4 -10   3      102.31      105.67      3.18 o
  -3 -10   3       49.53       46.07      2.19 o
  -2 -10   3      114.37      105.72      3.69 o
  -1 -10   3       47.46       44.29      2.43 o
   0 -10   3        0.17        1.02      0.66 o
   1 -10   3       19.66       17.88      0.85 o
   2 -10   3       11.32       11.89      0.82 o
   3 -10   3       76.85       69.35      1.58 o
   4 -10   3        7.87       13.15      0.90 o
   5 -10   3       30.72       30.44      1.22 o
   6 -10   3       24.63       30.53      2.02 o
   7 -10   3        0.36        0.42      1.10 o
   8 -10   3        3.52        0.87      1.34 o
  -6  -9   3       10.67        7.41      2.83 o
  -5  -9   3       45.13       41.54      2.53 o
  -4  -9   3      122.27      121.58      8.56 o
  -3  -9   3       48.76       53.02      2.13 o
  -2  -9   3      294.26      313.12      5.80 o
  -1  -9   3        0.59       -0.58      0.58 o
   0  -9   3      331.65      340.68      5.18 o
   1  -9   3      578.63      589.03      6.53 o
   2  -9   3        4.49        4.09      0.66 o
   3  -9   3       22.77       22.31      0.83 o
   4  -9   3       10.73       10.73      0.69 o
   5  -9   3        6.39        4.43      0.66 o
   6  -9   3        8.22       10.37      0.88 o
   7  -9   3        0.98        0.32      0.76 o
   8  -9   3        0.02       -1.25      1.25 o
   9  -9   3        5.68        6.35      1.51 o
  -7  -8   3        0.52        2.21      1.42 o
  -6  -8   3       36.06       40.86      2.54 o
  -5  -8   3       63.01       50.42      3.24 o
  -4  -8   3        1.29       -0.16      1.18 o
  -3  -8   3      273.74      269.17      4.41 o
  -2  -8   3       73.07       69.04      1.11 o
  -1  -8   3       18.77       17.35      0.67 o
   0  -8   3        0.03       -0.32      0.36 o
   1  -8   3       16.01       17.77      0.70 o
   2  -8   3       87.70       85.00      1.28 o
   3  -8   3        4.36        2.65      0.44 o
   4  -8   3       17.42       20.77      0.81 o
   5  -8   3       85.87       79.23      1.55 o
   6  -8   3        7.92        9.62      0.71 o
   7  -8   3       18.90       13.37      1.18 o
   8  -8   3       21.09       23.64      1.50 o
   9  -8   3        4.70        5.63      1.45 o
  -8  -7   3        0.01       -1.84      2.05 o
  -7  -7   3       18.83       18.08      1.91 o
  -6  -7   3        1.02       -1.26      1.32 o
  -5  -7   3        5.01        2.80      0.88 o
  -4  -7   3       81.15       81.82      1.49 o
  -3  -7   3       33.51       33.73      1.32 o
  -2  -7   3       14.56       18.90      0.56 o
  -1  -7   3      561.53      552.37      5.24 o
   0  -7   3      404.72      401.20      3.72 o
   1  -7   3      242.29      275.93      2.86 o
   2  -7   3        7.43        9.75      0.47 o
   3  -7   3       78.97       86.14      1.19 o
   4  -7   3       17.45       14.56      0.53 o
   5  -7   3        2.63        3.53      0.49 o
   6  -7   3       10.20       12.53      0.80 o
   7  -7   3        2.15        1.10      0.83 o
   8  -7   3       65.91       73.33      2.34 o
   9  -7   3        0.18       -0.48      0.90 o
  10  -7   3       13.60       15.33      3.74 o
  -8  -6   3        2.79        0.39      1.35 o
  -7  -6   3       50.64       44.27      2.39 o
  -6  -6   3        2.36        2.04      1.90 o
  -5  -6   3      134.74      124.09      1.90 o
  -4  -6   3      168.81      161.87      2.21 o
  -3  -6   3       32.26       27.76      0.79 o
  -2  -6   3       12.70       10.64      0.52 o
  -1  -6   3      208.51      209.20      2.01 o
   0  -6   3       33.46       25.82      0.57 o
   1  -6   3      295.19      258.30      2.63 o
   2  -6   3      176.54      192.25      2.06 o
   3  -6   3      149.38      157.32      1.87 o
   4  -6   3        8.51        6.23      0.44 o
   5  -6   3       34.70       47.62      1.00 o
   6  -6   3        1.46        1.06      0.51 o
   7  -6   3       19.60       21.87      1.62 o
   8  -6   3        0.48       -0.06      0.82 o
   9  -6   3       10.19        9.80      1.11 o
  10  -6   3       86.56       98.35      2.91 o
  -9  -5   3       16.29       14.78      2.09 o
  -8  -5   3       99.07      100.08      3.59 o
  -7  -5   3      203.47      178.44      5.30 o
  -6  -5   3      101.72      105.63      1.71 o
  -5  -5   3       38.60       37.81      0.97 o
  -4  -5   3        7.87        9.69      0.51 o
  -3  -5   3      339.62      334.67      3.77 o
  -2  -5   3        0.16        0.66      0.21 o
  -1  -5   3      156.53      175.44      1.68 o
   0  -5   3       52.47       54.90      0.71 o
   1  -5   3      131.55      136.62      1.50 o
   2  -5   3       48.72       58.36      0.88 o
   3  -5   3      546.69      578.24      6.04 o
   4  -5   3       42.47       50.55      0.93 o
   5  -5   3      112.69      140.39      1.85 o
   6  -5   3       89.85       88.76      1.59 o
   7  -5   3       42.48       37.47      1.19 o
   8  -5   3      322.83      298.96      5.66 o
   9  -5   3       26.51       26.59      1.51 o
  10  -5   3       20.24       23.40      1.45 o
 -10  -4   3       22.99       21.49      2.32 o
  -9  -4   3        6.96        5.10      1.95 o
  -8  -4   3        4.14        2.64      1.20 o
  -7  -4   3      360.67      362.71      4.48 o
  -6  -4   3       79.45       80.06      1.20 o
  -5  -4   3       77.33       77.89      1.54 o
  -4  -4   3      202.33      210.13      2.17 o
  -3  -4   3      839.69      941.32      9.07 o
  -2  -4   3       70.41       73.42      0.87 o
  -1  -4   3        1.92        2.74      0.27 o
   0  -4   3      899.01      925.61      7.18 o
   1  -4   3      949.70      949.40      8.08 o
   2  -4   3      747.11      756.42      7.23 o
   3  -4   3       12.86       25.82      0.53 o
   4  -4   3       80.03       97.34      1.25 o
   5  -4   3      191.73      198.13      2.38 o
   6  -4   3      197.69      177.70      1.98 o
   7  -4   3        5.78        4.00      0.48 o
   8  -4   3      553.61      566.44     14.33 o
   9  -4   3      130.09      120.87      2.59 o
  10  -4   3       16.71       17.94      2.03 o
 -10  -3   3       12.62       19.25      1.89 o
  -9  -3   3        8.67        9.03      2.04 o
  -8  -3   3       35.25       38.46      1.45 o
  -7  -3   3       27.34       30.50      1.43 o
  -6  -3   3      240.55      251.87      3.04 o
  -5  -3   3       25.69       27.46      0.71 o
  -4  -3   3     1227.55     1233.61     11.62 o
  -3  -3   3        2.32        0.67      0.20 o
  -2  -3   3     1358.11     1453.57     11.09 o
  -1  -3   3     3322.42     3395.06     23.89 o
   0  -3   3      653.04      726.32      5.42 o
   1  -3   3      123.21      109.35      1.04 o
   2  -3   3      908.33      991.55      8.80 o
   3  -3   3        2.74        3.46      0.27 o
   4  -3   3       91.83       91.90      1.10 o
   5  -3   3      425.68      434.77      4.67 o
   6  -3   3        0.02        0.65      0.29 o
   7  -3   3      146.60      124.29      2.29 o
   8  -3   3      286.07      281.77      4.58 o
   9  -3   3       84.18       85.12      2.47 o
  10  -3   3       18.23       17.94      1.32 o
 -11  -2   3       10.64       13.03      1.78 o
 -10  -2   3       14.99       18.31      1.74 o
  -9  -2   3      102.03      101.71      3.47 o
  -8  -2   3      104.30      118.80      2.09 o
  -7  -2   3       28.06       22.18      0.75 o
  -6  -2   3      269.99      269.12      3.16 o
  -5  -2   3      400.88      423.60      4.29 o
  -4  -2   3      733.17      784.60      8.06 o
  -3  -2   3      351.55      336.65      2.83 o
  -2  -2   3     1256.44     1220.43      8.65 o
  -1  -2   3      868.85      874.47      5.99 o
   0  -2   3     2441.25     2444.02     17.15 o
   1  -2   3        3.34        6.00      0.26 o
   2  -2   3      466.09      477.85      4.10 o
   3  -2   3      196.04      225.04      2.16 o
   4  -2   3      283.85      320.21      2.88 o
   5  -2   3        3.93        5.43      0.34 o
   6  -2   3        6.41        7.84      0.51 o
   7  -2   3       84.54       88.98      1.34 o
   8  -2   3       21.67       18.35      1.12 o
   9  -2   3       18.35       14.42      1.16 o
  10  -2   3        0.35        0.36      0.90 o
 -11  -1   3        8.96       15.77      4.07 o
 -10  -1   3        1.81        0.86      1.14 o
  -9  -1   3       64.47       57.26      2.53 o
  -8  -1   3       11.45       15.66      0.70 o
  -7  -1   3       22.84       29.92      0.84 o
  -6  -1   3       45.21       48.27      0.89 o
  -5  -1   3      374.54      330.22      4.10 o
  -4  -1   3      102.48       84.17      1.05 o
  -3  -1   3     3326.34     3364.00     25.48 o
  -2  -1   3    13483.60    12836.12     93.92 o
  -1  -1   3     2124.31     2169.43     14.44 o
   0  -1   3     6983.19     6999.94     65.95 o
   1  -1   3     1743.74     1689.61     14.15 o
   2  -1   3      232.22      227.46      1.83 o
   3  -1   3       50.28       40.28      0.56 o
   4  -1   3       29.19       30.54      0.54 o
   5  -1   3      300.29      324.27      2.98 o
   6  -1   3        6.87        7.33      0.41 o
   7  -1   3       32.58       33.16      0.95 o
   8  -1   3        8.15        6.40      0.89 o
   9  -1   3        2.60        0.52      0.88 o
  10  -1   3        4.83        4.19      0.90 o
 -11   0   3       21.31       25.23      2.04 o
 -10   0   3        0.97       -0.08      1.13 o
  -9   0   3       11.38       15.74      1.00 o
  -8   0   3       31.00       30.39      1.07 o
  -7   0   3      307.21      295.46      3.44 o
  -6   0   3        1.29        0.78      0.29 o
  -5   0   3       59.47       76.54      1.14 o
  -4   0   3      653.48      672.60      6.09 o
  -3   0   3       87.22       87.31      0.83 o
  -2   0   3     6255.89     6108.20     44.95 o
  -1   0   3      267.41      238.88      2.13 o
   0   0   3     3780.44     3762.32     67.88 o
   1   0   3     3980.92     3950.23     34.92 o
   2   0   3        2.86        2.63      0.17 o
   3   0   3     1194.81     1219.13      9.71 o
   4   0   3        7.29       10.80      0.29 o
   5   0   3       89.21       91.15      1.03 o
   6   0   3      202.77      219.93      2.32 o
   7   0   3       86.38       81.63      1.28 o
   8   0   3      214.78      199.88      6.10 o
   9   0   3       36.30       31.85      1.34 o
  10   0   3        2.19        1.24      0.86 o
 -11   1   3       75.46       78.64      3.93 o
 -10   1   3       29.92       24.77      1.88 o
  -9   1   3       34.54       27.38      0.96 o
  -8   1   3      121.74      125.77      2.00 o
  -7   1   3       39.68       37.26      0.97 o
  -6   1   3       18.42       13.41      0.48 o
  -5   1   3      889.47      917.46     10.48 o
  -4   1   3      753.02      773.94      8.63 o
  -3   1   3      593.95      504.34      3.95 o
  -2   1   3     7320.30     7175.94     54.97 o
  -1   1   3     3446.47     3419.53     26.64 o
   0   1   3      218.10      199.25      1.75 o
   1   1   3      153.61      159.05      1.29 o
   2   1   3     5992.46     6031.05     43.92 o
   3   1   3      262.97      273.30      2.34 o
   4   1   3       90.27       83.72      0.92 o
   5   1   3      671.89      702.20      6.41 o
   6   1   3       88.81      100.43      1.32 o
   7   1   3       35.32       27.73      0.95 o
   8   1   3       69.71       72.76      1.82 o
   9   1   3       50.99       47.65      1.61 o
  10   1   3        2.63        3.97      0.96 o
 -11   2   3        2.20        2.23      1.93 o
 -10   2   3        3.25        2.34      1.17 o
  -9   2   3       22.64       26.34      0.94 o
  -8   2   3      237.12      218.78      2.98 o
  -7   2   3       44.98       46.61      1.06 o
  -6   2   3       53.76       46.64      0.88 o
  -5   2   3      255.38      257.41      3.13 o
  -4   2   3      190.69      208.38      2.36 o
  -3   2   3      684.62      706.34      6.02 o
  -2   2   3      943.59      876.01      6.49 o
  -1   2   3     9658.04     9247.39     65.62 o
   0   2   3    10219.63     9863.68     71.91 o
   1   2   3       89.31       70.29      0.64 o
   2   2   3      985.07      962.69      7.36 o
   3   2   3      213.74      232.49      2.05 o
   4   2   3       12.40       12.07      0.35 o
   5   2   3      844.05      838.46      7.61 o
   6   2   3      681.49      672.99      6.27 o
   7   2   3       42.73       48.67      1.19 o
   8   2   3       26.96       25.90      1.34 o
   9   2   3        4.54        5.82      0.89 o
 -12   3   3       18.35       20.19      2.83 o
 -11   3   3        8.06        8.47      2.00 o
 -10   3   3       74.15       66.91      2.75 o
  -9   3   3       71.19       76.44      1.44 o
  -8   3   3      192.00      180.54      2.40 o
  -7   3   3       80.04       77.91      1.28 o
  -6   3   3      332.71      336.97      3.91 o
  -5   3   3      410.75      433.91      5.02 o
  -4   3   3      694.23      748.04      7.71 o
  -3   3   3      307.76      290.28      2.93 o
  -2   3   3      844.30      878.88      7.09 o
  -1   3   3        7.10        8.75      0.27 o
   0   3   3     1458.44     1340.56     10.72 o
   1   3   3       40.94       39.42      0.52 o
   2   3   3      132.31      152.44      1.42 o
   3   3   3      547.56      521.91      4.35 o
   4   3   3        2.58        3.90      0.30 o
   5   3   3       50.10       44.61      0.82 o
   6   3   3      412.92      412.36      5.44 o
   7   3   3       12.29       15.16      0.85 o
   8   3   3      105.22       97.14      2.34 o
   9   3   3       10.85        8.60      1.17 o
 -11   4   3        0.10       -0.83      1.26 o
 -10   4   3        5.59        6.39      1.26 o
  -9   4   3       73.25       74.76      1.44 o
  -8   4   3      440.90      442.25      4.99 o
  -7   4   3      238.30      236.86      2.88 o
  -6   4   3        0.05        0.64      0.37 o
  -5   4   3       43.44       40.50      0.89 o
  -4   4   3      800.01      836.15      9.73 o
  -3   4   3      502.62      469.65      4.36 o
  -2   4   3      147.17      109.56      1.62 o
  -1   4   3      629.07      635.44      5.23 o
   0   4   3      314.78      301.74      2.73 o
   1   4   3       17.47       16.97      0.37 o
   2   4   3     1466.49     1509.90     12.06 o
   3   4   3      448.24      453.79      4.29 o
   4   4   3      137.53      151.02      1.73 o
   5   4   3       31.80       31.43      0.80 o
   6   4   3       22.11       32.20      1.97 o
   7   4   3       40.63       43.28      1.89 o
   8   4   3        8.35        8.10      1.18 o
   9   4   3        4.02        4.90      2.58 o
 -11   5   3       13.46       15.15      1.72 o
 -10   5   3        0.17       -1.01      1.01 o
  -9   5   3       10.15       12.98      1.16 o
  -8   5   3      638.83      662.66      7.20 o
  -7   5   3      243.97      244.77      3.25 o
  -6   5   3      129.23      138.21      2.69 o
  -5   5   3       56.61       67.14      1.23 o
  -4   5   3       25.41       22.40      0.54 o
  -3   5   3      169.88      157.92      1.93 o
  -2   5   3        0.95        0.77      0.22 o
  -1   5   3      432.41      445.06      4.16 o
   0   5   3      886.50      986.88      8.42 o
   1   5   3      239.21      259.59      2.33 o
   2   5   3        1.22        0.34      0.25 o
   3   5   3       65.94       62.38      0.99 o
   4   5   3        3.57        6.46      0.52 o
   5   5   3       58.73       63.98      1.53 o
   6   5   3      287.86      272.78      5.34 o
   7   5   3       18.57       19.25      1.36 o
   8   5   3       15.99       14.75      1.79 o
 -11   6   3        0.44       -0.93      1.40 o
 -10   6   3        2.08        5.01      1.29 o
  -9   6   3        0.39       -0.56      0.98 o
  -8   6   3       46.11       38.97      1.17 o
  -7   6   3       83.26       86.13      1.62 o
  -6   6   3       96.47      104.76      1.93 o
  -5   6   3       31.01       34.20      0.80 o
  -4   6   3      100.39       93.96      1.31 o
  -3   6   3       67.84       76.49      1.07 o
  -2   6   3       16.18       12.70      0.45 o
  -1   6   3      738.75      748.72      7.77 o
   0   6   3        4.31        3.47      0.29 o
   1   6   3       68.06       75.24      0.97 o
   2   6   3      693.24      701.82      7.00 o
   3   6   3      204.82      182.85      2.36 o
   4   6   3       80.09       86.87      1.78 o
   5   6   3       76.84       78.14      2.32 o
   6   6   3        1.46        1.95      0.98 o
   7   6   3        9.79       12.34      1.31 o
 -11   7   3        4.09        5.01      1.44 o
 -10   7   3       24.64       31.58      2.13 o
  -9   7   3        7.27       11.57      1.50 o
  -8   7   3       71.71       69.55      1.89 o
  -7   7   3       72.71       74.85      1.53 o
  -6   7   3      238.92      253.17      3.43 o
  -5   7   3        3.78        1.75      0.53 o
  -4   7   3      598.40      550.56      5.23 o
  -3   7   3      785.20      778.24      7.62 o
  -2   7   3      102.93      110.90      1.50 o
  -1   7   3        3.33        0.59      0.30 o
   0   7   3       24.92       25.79      0.64 o
   1   7   3        9.27       10.36      0.40 o
   2   7   3       32.03       34.54      0.79 o
   3   7   3        0.69        1.44      0.60 o
   4   7   3        0.31        0.95      0.89 o
   5   7   3       78.86       74.77      2.46 o
   6   7   3       38.19       44.46      2.05 o
 -10   8   3       45.68       54.57      2.80 o
  -9   8   3        2.57        3.54      1.29 o
  -8   8   3       31.29       28.05      1.91 o
  -7   8   3      228.90      230.56      4.72 o
  -6   8   3        1.70        1.49      1.08 o
  -5   8   3      409.29      408.74      4.72 o
  -4   8   3      259.44      265.21      3.00 o
  -3   8   3      242.57      251.74      3.10 o
  -2   8   3        0.43       -0.36      0.36 o
  -1   8   3        9.48       13.82      0.74 o
   0   8   3      331.80      322.65      5.31 o
   1   8   3        5.52        3.17      0.51 o
   2   8   3       10.56        8.94      0.86 o
   3   8   3       70.80       67.14      1.90 o
   4   8   3       47.90       43.48      1.62 o
   5   8   3        0.00       -0.98      0.98 o
   6   8   3       61.39       69.55      3.14 o
 -10   9   3       10.31        9.50      1.74 o
  -9   9   3        0.12       -1.77      2.15 o
  -8   9   3       48.90       49.27      2.64 o
  -7   9   3      110.85       97.48      4.12 o
  -6   9   3      102.60      112.73      2.70 o
  -5   9   3        1.03        2.03      1.11 o
  -4   9   3        2.22        1.22      0.77 o
  -3   9   3       35.32       31.86      1.37 o
  -2   9   3        3.20        2.05      0.75 o
  -1   9   3      147.17      142.20      2.84 o
   0   9   3        9.03        8.60      1.08 o
   1   9   3       37.41       35.59      1.67 o
   2   9   3       66.28       75.56      2.38 o
   3   9   3       22.78       22.40      1.52 o
   4   9   3       15.61       17.19      1.41 o
  -9  10   3        4.13        2.21      1.63 o
  -8  10   3        0.47       -1.18      1.18 o
  -7  10   3        5.65        3.23      1.32 o
  -6  10   3       17.60       22.77      1.85 o
  -5  10   3       24.30       23.74      1.80 o
  -4  10   3       89.11       86.86      3.58 o
  -3  10   3      236.09      247.03      5.06 o
  -2  10   3        4.81        5.58      1.05 o
  -1  10   3        1.11       -0.66      0.94 o
   0  10   3       62.02       60.13      2.19 o
   1  10   3        1.29        0.72      0.97 o
   2  10   3        1.64        1.97      1.23 o
   3  10   3        6.18        7.78      1.46 o
  -7  11   3        3.08        2.45      1.39 o
  -6  11   3        3.28        5.75      1.45 o
  -5  11   3        0.22        1.62      2.11 o
  -4  11   3        0.53       -0.75      1.29 o
  -3  11   3       48.28       54.68      3.05 o
  -2  11   3        0.68        1.78      1.22 o
  -1  11   3       43.75       46.58      2.52 o
   0  11   3       24.88       28.32      5.15 o
   1  11   3        3.49        2.61      1.35 o
  -4  12   3        4.49        5.91      1.51 o
  -3  12   3       64.85       69.29      3.28 o
  -2  12   3       44.13       55.74      2.97 o
   1 -12   4        0.19       -0.90      1.31 o
   2 -12   4       23.11       31.01      1.47 o
   3 -12   4       11.23       11.46      1.10 o
  -3 -11   4       15.64       19.46      2.03 o
  -2 -11   4        0.60        1.06      1.29 o
  -1 -11   4        0.03       -1.02      1.25 o
   0 -11   4        1.07        1.88      1.29 o
   1 -11   4       44.57       41.17      1.74 o
   2 -11   4       26.00       25.64      1.27 o
   3 -11   4       33.46       40.60      2.29 o
   4 -11   4        1.18        0.84      1.04 o
   5 -11   4        2.86        3.48      1.09 o
   6 -11   4        3.86        1.65      1.14 o
  -4 -10   4      249.45      251.80      5.55 o
  -3 -10   4       18.22       21.64      1.58 o
  -2 -10   4       12.58       11.65      1.57 o
  -1 -10   4       80.91       76.98      3.03 o
   0 -10   4       16.39       16.80      0.87 o
   1 -10   4        1.11       -0.14      0.53 o
   2 -10   4       68.61       63.40      1.38 o
   3 -10   4      111.65      122.50      2.18 o
   4 -10   4       62.54       68.12      1.59 o
   5 -10   4       22.56       17.97      1.15 o
   6 -10   4        0.59       -0.76      0.76 o
   7 -10   4        7.15        3.74      1.62 o
  -6  -9   4        5.55        3.33      1.66 o
  -5  -9   4      282.81      280.96      7.24 o
  -4  -9   4        7.16        3.71      3.58 o
  -3  -9   4       73.53       68.98      2.35 o
  -2  -9   4        6.47        7.04      0.83 o
  -1  -9   4       42.22       33.40      1.27 o
   0  -9   4        0.56       -0.27      0.47 o
   1  -9   4      160.96      152.38      2.04 o
   2  -9   4      280.82      288.38      3.56 o
   3  -9   4       64.00       56.90      1.25 o
   4  -9   4        0.09       -0.52      0.52 o
   5  -9   4      291.83      264.91      4.02 o
   6  -9   4       38.63       30.01      1.18 o
   7  -9   4       28.09       24.43      1.25 o
   8  -9   4        0.43       -0.90      0.90 o
  -7  -8   4       45.10       45.98      2.75 o
  -6  -8   4      195.17      203.75      5.72 o
  -5  -8   4        8.43       11.84      1.59 o
  -4  -8   4        8.17        6.05      0.84 o
  -3  -8   4        0.14        1.86      0.59 o
  -2  -8   4       59.08       55.38      1.18 o
  -1  -8   4      193.53      182.01      2.22 o
   0  -8   4       36.61       38.04      0.84 o
   1  -8   4       61.99       60.66      1.00 o
   2  -8   4      113.64      105.37      1.53 o
   3  -8   4       58.41       52.88      1.14 o
   4  -8   4       30.46       30.89      0.98 o
   5  -8   4        0.26        0.28      0.52 o
   6  -8   4        0.11       -0.67      0.67 o
   7  -8   4      103.72      100.46      2.70 o
   8  -8   4        0.35       -0.02      0.86 o
   9  -8   4        9.81       10.77      1.23 o
  -8  -7   4       47.34       50.22      2.75 o
  -7  -7   4       16.20       13.08      2.63 o
  -6  -7   4        1.13        0.82      1.22 o
  -5  -7   4        7.07        4.53      0.70 o
  -4  -7   4       96.90       89.99      1.73 o
  -3  -7   4       22.32       19.31      1.21 o
  -2  -7   4       28.76       28.65      0.69 o
  -1  -7   4       71.43       68.31      0.97 o
   0  -7   4        0.91        2.87      0.35 o
   1  -7   4       32.07       32.24      0.70 o
   2  -7   4      462.21      470.61      4.55 o
   3  -7   4       95.31       97.48      1.41 o
   4  -7   4       10.63       10.93      0.52 o
   5  -7   4       76.18       74.09      1.56 o
   6  -7   4       26.97       23.13      1.24 o
   7  -7   4       44.31       30.55      1.50 o
   8  -7   4       61.16       67.99      2.20 o
   9  -7   4       19.29       23.17      1.49 o
  -9  -6   4        0.11        2.03      1.38 o
  -8  -6   4       42.34       38.00      2.36 o
  -7  -6   4       96.48       98.10      3.50 o
  -6  -6   4      107.67       96.16      2.38 o
  -5  -6   4        1.69        2.98      0.51 o
  -4  -6   4       13.21       15.55      0.71 o
  -3  -6   4       53.89       50.96      0.98 o
  -2  -6   4      105.18      122.94      1.47 o
  -1  -6   4        2.78        1.79      0.28 o
   0  -6   4      347.23      360.58      3.32 o
   1  -6   4      533.79      504.10      4.49 o
   2  -6   4        0.62        0.41      0.30 o
   3  -6   4       14.38       10.42      0.43 o
   4  -6   4       17.75       16.77      0.54 o
   5  -6   4      348.01      363.98      4.43 o
   6  -6   4       20.50       20.48      0.99 o
   7  -6   4       36.80       26.40      1.37 o
   8  -6   4       71.55       63.67      2.11 o
   9  -6   4        4.33        6.61      1.07 o
  10  -6   4        3.06        2.61      1.65 o
  -9  -5   4        1.62        0.93      1.27 o
  -8  -5   4       48.00       42.36      2.42 o
  -7  -5   4        0.37        3.44      0.87 o
  -6  -5   4      186.10      182.55      2.46 o
  -5  -5   4        0.76       -0.38      0.38 o
  -4  -5   4       10.08       13.33      0.57 o
  -3  -5   4      275.78      295.23      3.26 o
  -2  -5   4      127.71      142.20      1.50 o
  -1  -5   4      339.28      377.55      3.27 o
   0  -5   4      462.38      509.54      4.29 o
   1  -5   4      202.26      223.58      2.05 o
   2  -5   4      269.46      252.33      2.39 o
   3  -5   4      171.50      187.12      2.18 o
   4  -5   4       95.32       80.63      1.15 o
   5  -5   4      261.15      273.09      5.48 o
   6  -5   4        5.67        2.79      0.52 o
   7  -5   4      100.24       92.99      2.04 o
   8  -5   4        0.22        0.15      0.86 o
   9  -5   4       11.41       10.06      1.09 o
  10  -5   4        0.48       -0.07      0.83 o
 -10  -4   4        6.58        7.63      1.59 o
  -9  -4   4        0.00        0.63      1.18 o
  -8  -4   4        8.85        8.31      1.34 o
  -7  -4   4      146.55      143.80      2.11 o
  -6  -4   4      397.48      391.87      4.09 o
  -5  -4   4       61.83       76.47      1.17 o
  -4  -4   4       49.09       45.40      0.77 o
  -3  -4   4       23.49       25.94      0.52 o
  -2  -4   4       92.46       96.70      1.04 o
  -1  -4   4       16.83       13.01      0.32 o
   0  -4   4       18.25       15.66      0.38 o
   1  -4   4      361.50      378.27      3.34 o
   2  -4   4      897.25      973.50      9.22 o
   3  -4   4      125.59      148.75      1.59 o
   4  -4   4        2.79        2.48      0.30 o
   5  -4   4       11.37       14.25      0.58 o
   6  -4   4      103.47       96.70      1.49 o
   7  -4   4       60.49       53.88      1.87 o
   8  -4   4      198.89      206.59      4.23 o
   9  -4   4      101.57      104.54      2.40 o
  10  -4   4        7.57        8.15      1.13 o
 -10  -3   4        4.34        7.78      1.78 o
  -9  -3   4        1.39        2.01      1.14 o
  -8  -3   4       53.46       57.56      1.69 o
  -7  -3   4        9.72        5.26      0.54 o
  -6  -3   4      100.95       97.36      1.51 o
  -5  -3   4      155.16      131.75      1.61 o
  -4  -3   4      453.42      435.19      3.89 o
  -3  -3   4     1062.92     1087.42      9.17 o
  -2  -3   4      202.50      193.40      1.66 o
  -1  -3   4       67.30       71.27      0.71 o
   0  -3   4       45.71       41.86      0.49 o
   1  -3   4     2262.76     2304.20     19.12 o
   2  -3   4       15.79       14.10      0.41 o
   3  -3   4      255.30      253.39      2.60 o
   4  -3   4        3.96        2.94      0.30 o
   5  -3   4      215.74      208.74      2.32 o
   6  -3   4        0.00        1.15      0.37 o
   7  -3   4       45.13       44.87      1.11 o
   8  -3   4      490.26      451.76      6.80 o
   9  -3   4       15.84       20.05      1.52 o
  10  -3   4        1.53        0.08      1.08 o
 -11  -2   4        0.01       -0.89      1.22 o
 -10  -2   4       18.71       27.64      2.76 o
  -9  -2   4        6.54        8.15      2.28 o
  -8  -2   4       27.75       24.46      0.85 o
  -7  -2   4      200.89      189.14      2.47 o
  -6  -2   4       55.37       55.18      1.06 o
  -5  -2   4        6.02        5.94      0.41 o
  -4  -2   4        3.99        4.23      0.44 o
  -3  -2   4     1051.93     1043.60      8.41 o
  -2  -2   4      597.99      532.81      4.03 o
  -1  -2   4      296.26      308.01      2.36 o
   0  -2   4     1272.99     1188.79      9.60 o
   1  -2   4      776.51      768.72      6.78 o
   2  -2   4        2.45        0.65      0.17 o
   3  -2   4      411.82      420.27      3.86 o
   4  -2   4      123.90      149.10      1.58 o
   5  -2   4        2.21        1.30      0.30 o
   6  -2   4       26.41       25.48      0.72 o
   7  -2   4      179.56      161.14      2.15 o
   8  -2   4      131.10      117.71      2.45 o
   9  -2   4        3.49        2.57      0.98 o
  10  -2   4        0.83        0.39      0.83 o
 -11  -1   4        0.04       -0.85      1.21 o
 -10  -1   4       10.94       13.44      1.56 o
  -9  -1   4      116.33      125.46      2.35 o
  -8  -1   4      474.76      448.85      5.07 o
  -7  -1   4       57.99       64.95      1.19 o
  -6  -1   4      212.49      215.86      2.60 o
  -5  -1   4     2649.66     2674.42     24.86 o
  -4  -1   4        0.23       -0.26      0.27 o
  -3  -1   4     1159.94     1117.80      9.02 o
  -2  -1   4      159.26      171.46      1.33 o
  -1  -1   4     1226.04     1270.84      9.38 o
   0  -1   4     1907.57     1830.34     21.82 o
   1  -1   4     2723.76     2672.48     24.85 o
   2  -1   4       71.69       74.13      0.77 o
   3  -1   4      225.34      209.91      2.03 o
   4  -1   4      264.98      267.40      2.82 o
   5  -1   4      129.08      121.34      1.51 o
   6  -1   4        1.04        0.21      0.32 o
   7  -1   4       33.05       28.40      0.82 o
   8  -1   4       37.33       36.17      1.34 o
   9  -1   4       10.11       10.69      0.97 o
  10  -1   4        0.00       -0.65      0.81 o
 -11   0   4        8.48        5.86      1.44 o
 -10   0   4       55.70       57.19      2.71 o
  -9   0   4       89.52       75.75      1.74 o
  -8   0   4       30.65       37.30      1.11 o
  -7   0   4      364.14      366.44      3.92 o
  -6   0   4      179.09      176.62      2.19 o
  -5   0   4     1990.88     2120.69     19.77 o
  -4   0   4      152.54      140.90      1.48 o
  -3   0   4      113.73      112.34      1.07 o
  -2   0   4      383.66      341.08      2.70 o
  -1   0   4    10797.58    10397.34    124.53 o
   0   0   4     1088.50     1042.62     18.86 o
   1   0   4      397.41      440.82      3.97 o
   2   0   4        2.89        3.03      0.18 o
   3   0   4     1663.33     1610.09     14.13 o
   4   0   4      109.87      104.00      1.13 o
   5   0   4     1171.00     1209.80     10.80 o
   6   0   4      168.37      188.34      2.19 o
   7   0   4       17.82       17.16      0.70 o
   8   0   4        1.43        0.70      0.72 o
   9   0   4        0.03       -0.60      0.77 o
  10   0   4        9.05       11.52      1.12 o
 -11   1   4       97.69      101.08      3.63 o
 -10   1   4       17.61       19.53      1.69 o
  -9   1   4       83.11       79.65      1.60 o
  -8   1   4        1.01        0.87      0.54 o
  -7   1   4        7.27        9.05      0.54 o
  -6   1   4      240.61      205.35      2.65 o
  -5   1   4     1334.35     1431.01     13.45 o
  -4   1   4        2.78        4.77      0.24 o
  -3   1   4       36.43       50.83      0.78 o
  -2   1   4     1436.63     1362.49     10.99 o
  -1   1   4       96.84      110.61      1.14 o
   0   1   4      105.33       88.96      0.88 o
   1   1   4      140.50      134.87      1.12 o
   2   1   4      300.36      284.52      2.42 o
   3   1   4       29.94       32.32      0.54 o
   4   1   4      352.81      352.78      3.35 o
   5   1   4        0.91        1.49      0.32 o
   6   1   4        1.16        1.06      0.37 o
   7   1   4       31.99       27.31      0.95 o
   8   1   4       52.21       46.05      1.51 o
   9   1   4       55.55       49.28      1.69 o
 -12   2   4       44.23       47.65      2.68 o
 -11   2   4       11.98       16.67      1.67 o
 -10   2   4       15.73       13.69      1.81 o
  -9   2   4      153.10      133.85      2.83 o
  -8   2   4       10.48       11.76      0.65 o
  -7   2   4       58.63       67.04      1.38 o
  -6   2   4       18.95       14.70      0.60 o
  -5   2   4      115.46      115.66      1.50 o
  -4   2   4      229.31      223.76      2.50 o
  -3   2   4     1035.89     1010.40      9.00 o
  -2   2   4     1169.64     1065.18      8.57 o
  -1   2   4     1138.93     1007.25      8.07 o
   0   2   4     2724.86     2614.39     20.73 o
   1   2   4     3956.85     4221.40     33.27 o
   2   2   4     2517.41     2643.23     21.80 o
   3   2   4      167.56      199.89      2.00 o
   4   2   4      120.30      141.89      1.57 o
   5   2   4      164.90      163.23      1.93 o
   6   2   4       18.35       21.32      0.66 o
   7   2   4      168.02      161.84      2.64 o
   8   2   4       67.17       66.51      1.83 o
   9   2   4       37.29       44.87      2.31 o
 -12   3   4       17.06       19.03      1.97 o
 -11   3   4        7.01        8.21      1.40 o
 -10   3   4       20.95       18.12      1.61 o
  -9   3   4       27.41       23.82      0.92 o
  -8   3   4       21.30       22.58      0.76 o
  -7   3   4       40.65       39.96      0.91 o
  -6   3   4      778.11      762.88      7.94 o
  -5   3   4       99.03      109.93      1.58 o
  -4   3   4      471.90      463.41      4.97 o
  -3   3   4       79.05       85.39      0.99 o
  -2   3   4     1555.02     1578.47     13.18 o
  -1   3   4     1669.26     1699.22     13.53 o
   0   3   4     1825.49     1866.59     14.77 o
   1   3   4       10.79        8.14      0.38 o
   2   3   4        0.14        1.27      0.22 o
   3   3   4      302.99      308.58      3.12 o
   4   3   4        0.11       -0.28      0.28 o
   5   3   4      105.20      106.89      1.47 o
   6   3   4      142.94      142.16      2.12 o
   7   3   4        5.26        5.58      0.79 o
   8   3   4       19.39       24.35      1.47 o
   9   3   4       77.11       80.15      2.65 o
 -12   4   4       15.35       16.92      2.12 o
 -11   4   4       26.48       21.62      1.80 o
 -10   4   4        7.56        7.12      1.31 o
  -9   4   4       90.31       93.43      2.28 o
  -8   4   4        3.06        4.54      0.52 o
  -7   4   4      265.61      282.18      3.61 o
  -6   4   4      115.20      121.33      1.56 o
  -5   4   4        3.56        2.43      0.31 o
  -4   4   4      564.70      580.12      6.55 o
  -3   4   4       27.19       33.36      0.71 o
  -2   4   4      854.08      969.46      8.21 o
  -1   4   4        1.32        0.29      0.20 o
   0   4   4     3799.14     4096.87     33.92 o
   1   4   4      100.00      101.12      1.06 o
   2   4   4       26.88       25.95      0.53 o
   3   4   4       40.09       45.24      0.80 o
   4   4   4      138.18      142.11      1.92 o
   5   4   4        0.02       -0.41      0.41 o
   6   4   4      421.30      423.75      5.64 o
   7   4   4        7.25       10.12      1.12 o
   8   4   4        2.12        1.88      1.03 o
 -11   5   4        1.50        2.41      1.21 o
 -10   5   4        3.50        0.79      1.43 o
  -9   5   4       46.72       46.09      1.39 o
  -8   5   4      188.42      202.48      3.21 o
  -7   5   4       11.52        9.65      0.61 o
  -6   5   4      171.71      180.63      2.30 o
  -5   5   4       99.55      105.00      1.60 o
  -4   5   4      395.77      394.54      4.01 o
  -3   5   4     1790.00     1873.44     17.51 o
  -2   5   4       34.85       49.33      0.74 o
  -1   5   4      185.18      172.35      1.62 o
   0   5   4       24.75       31.65      0.69 o
   1   5   4      232.73      249.19      2.49 o
   2   5   4       95.13      102.29      1.20 o
   3   5   4       80.17       74.30      1.13 o
   4   5   4     1278.85     1301.28     13.44 o
   5   5   4       36.16       30.47      1.28 o
   6   5   4        3.94        3.30      0.97 o
   7   5   4       15.82       19.54      1.40 o
   8   5   4        2.49        2.22      1.19 o
 -11   6   4        0.71       -0.76      1.12 o
 -10   6   4        8.07        6.95      1.34 o
  -9   6   4       78.42       71.30      2.28 o
  -8   6   4       20.29       20.40      1.03 o
  -7   6   4      214.06      203.63      3.16 o
  -6   6   4       28.51       26.17      0.82 o
  -5   6   4      545.32      522.49      5.20 o
  -4   6   4        0.17        0.97      0.31 o
  -3   6   4       84.45       83.70      1.41 o
  -2   6   4      372.13      405.11      4.11 o
  -1   6   4        4.26        4.28      0.27 o
   0   6   4        0.22        2.21      0.28 o
   1   6   4      169.72      177.06      1.93 o
   2   6   4       99.36      102.91      1.27 o
   3   6   4        1.97        0.22      0.48 o
   4   6   4        0.60        0.87      0.68 o
   5   6   4        0.84       -0.82      0.84 o
   6   6   4       51.15       44.99      3.75 o
   7   6   4        7.03        9.27      1.26 o
 -11   7   4        3.96        0.97      2.51 o
 -10   7   4      119.22      126.34      4.14 o
  -9   7   4       45.59       44.60      2.41 o
  -8   7   4        4.90        4.16      0.95 o
  -7   7   4       33.12       27.61      1.08 o
  -6   7   4      220.93      220.75      2.80 o
  -5   7   4      260.01      267.09      3.00 o
  -4   7   4        0.39        0.49      0.42 o
  -3   7   4      422.72      411.66      4.55 o
  -2   7   4       33.50       32.38      0.77 o
  -1   7   4      401.52      404.04      4.18 o
   0   7   4       75.21       75.68      1.42 o
   1   7   4      106.44      106.24      1.44 o
   2   7   4       79.99       72.46      1.57 o
   3   7   4        8.54       10.75      0.80 o
   4   7   4      133.35      130.74      3.19 o
   5   7   4       36.78       37.99      2.22 o
   6   7   4        6.60        9.09      1.27 o
 -10   8   4       35.09       33.34      2.27 o
  -9   8   4       27.38       27.36      2.02 o
  -8   8   4       74.05       76.80      3.09 o
  -7   8   4       62.96       66.40      2.19 o
  -6   8   4       81.91       81.44      2.31 o
  -5   8   4      152.49      153.65      2.61 o
  -4   8   4        2.36        2.39      0.61 o
  -3   8   4       96.55       90.92      1.77 o
  -2   8   4       29.26       25.14      1.28 o
  -1   8   4       75.71       73.27      1.58 o
   0   8   4      105.35      111.96      2.17 o
   1   8   4       41.37       39.05      1.48 o
   2   8   4       62.06       59.24      1.99 o
   3   8   4       68.95       66.05      1.90 o
   4   8   4       23.47       27.77      1.33 o
   5   8   4       11.58       12.42      1.13 o
 -10   9   4       27.94       35.45      2.42 o
  -9   9   4       15.37       20.23      1.87 o
  -8   9   4        0.61       -0.85      1.21 o
  -7   9   4       50.80       50.04      2.52 o
  -6   9   4      113.87      128.21      3.18 o
  -5   9   4        0.04       -0.74      1.21 o
  -4   9   4       15.97       14.62      1.19 o
  -3   9   4       65.41       65.22      2.12 o
  -2   9   4       40.58       48.39      1.79 o
  -1   9   4      220.38      210.61      4.36 o
   0   9   4      388.83      366.84      6.79 o
   1   9   4        7.68        4.21      1.23 o
   2   9   4       86.07       84.29      2.52 o
   3   9   4        1.86        1.13      0.97 o
   4   9   4        1.26       -0.31      1.00 o
  -9  10   4       14.87       14.40      2.84 o
  -8  10   4       11.52        8.65      1.54 o
  -7  10   4        0.27       -1.09      1.09 o
  -6  10   4        2.44        3.27      1.26 o
  -5  10   4        0.04        0.47      1.83 o
  -4  10   4        0.75        1.70      0.93 o
  -3  10   4      105.88      112.04      2.94 o
  -2  10   4       22.08       23.16      1.46 o
  -1  10   4       19.02       22.22      1.59 o
   0  10   4       15.05       10.81      1.15 o
   1  10   4       10.72        7.56      1.79 o
   2  10   4       13.99       11.88      1.30 o
   3  10   4        0.18       -0.44      1.16 o
  -7  11   4        0.02       -1.19      1.19 o
  -6  11   4        0.75       -0.28      1.18 o
  -5  11   4        1.32        1.67      1.31 o
  -4  11   4        7.50       10.56      1.49 o
  -3  11   4        0.64        2.30      1.26 o
  -2  11   4       23.21       27.77      2.01 o
  -1  11   4       64.48       68.77      2.99 o
   0  11   4       30.24       38.17      2.35 o
   1  11   4       38.17       34.40      4.01 o
   2 -12   5        0.05        1.86      1.13 o
  -2 -11   5        0.33        1.38      1.32 o
  -1 -11   5        0.02       -0.61      1.32 o
   0 -11   5        0.39       -0.21      1.09 o
   1 -11   5        8.65       13.38      1.93 o
   2 -11   5       11.45       15.28      1.16 o
   3 -11   5        3.09        2.32      0.78 o
   4 -11   5        9.59       12.55      0.97 o
   5 -11   5        8.67        6.16      1.93 o
  -4 -10   5       10.30       14.56      1.67 o
  -3 -10   5      136.66      139.20      3.71 o
  -2 -10   5       16.40       10.10      1.53 o
  -1 -10   5        0.09        0.45      0.78 o
   0 -10   5        6.72        6.15      0.63 o
   1 -10   5       83.34       81.44      1.55 o
   2 -10   5        0.01       -0.38      0.55 o
   3 -10   5       11.79       10.36      0.97 o
   4 -10   5        1.96        2.20      0.69 o
   5 -10   5        0.99        0.99      0.65 o
   6 -10   5        8.29        8.95      1.03 o
   7 -10   5        3.09        0.87      0.99 o
  -6  -9   5        1.40       -1.38      1.65 o
  -5  -9   5       17.87       17.98      1.86 o
  -4  -9   5       57.99       65.85      2.88 o
  -3  -9   5      115.50      120.71      2.40 o
  -2  -9   5       57.76       53.95      1.43 o
  -1  -9   5       83.85       77.55      1.43 o
   0  -9   5        0.66       -0.46      0.46 o
   1  -9   5       51.70       56.49      1.17 o
   2  -9   5        3.77        6.30      0.57 o
   3  -9   5       73.51       67.70      1.37 o
   4  -9   5      114.53      114.27      2.04 o
   5  -9   5       45.75       45.70      1.42 o
   6  -9   5        0.06       -0.67      0.67 o
   7  -9   5       17.89       18.21      1.19 o
   8  -9   5        4.61        4.94      1.13 o
  -7  -8   5       63.35       64.62      3.09 o
  -6  -8   5        0.34       -2.18      2.18 o
  -5  -8   5       37.49       36.74      2.22 o
  -4  -8   5      175.76      165.76      2.87 o
  -3  -8   5      125.73      102.37      2.05 o
  -2  -8   5       19.43       18.96      0.69 o
  -1  -8   5       12.45       10.61      0.59 o
   0  -8   5        4.70        5.83      0.51 o
   1  -8   5       17.61       15.29      0.61 o
   2  -8   5       35.37       40.16      0.92 o
   3  -8   5        2.94        4.39      0.52 o
   4  -8   5       88.60       89.61      1.82 o
   5  -8   5        4.59        4.81      0.66 o
   6  -8   5        1.17       -0.37      0.64 o
   7  -8   5        1.62        1.27      0.87 o
   8  -8   5        0.01       -1.07      1.46 o
  -8  -7   5        1.65       -0.07      1.40 o
  -7  -7   5       25.52       25.00      1.96 o
  -6  -7   5        6.35        3.64      1.30 o
  -5  -7   5      175.54      169.17      2.72 o
  -4  -7   5       27.31       23.77      0.91 o
  -3  -7   5        3.39        4.15      0.51 o
  -2  -7   5       63.67       55.67      1.06 o
  -1  -7   5       56.89       53.41      0.89 o
   0  -7   5       49.24       51.18      0.87 o
   1  -7   5       98.50       98.09      1.25 o
   2  -7   5      422.53      381.58      3.78 o
   3  -7   5       85.73       76.99      1.24 o
   4  -7   5       29.22       29.57      0.80 o
   5  -7   5        0.02       -0.30      0.55 o
   6  -7   5       11.77       14.96      1.09 o
   7  -7   5       12.03        8.13      0.98 o
   8  -7   5        1.40        2.46      0.92 o
   9  -7   5       30.01       32.97      1.72 o
  -9  -6   5       22.62       19.08      1.94 o
  -8  -6   5       30.74       28.14      2.05 o
  -7  -6   5      110.04      109.68      4.17 o
  -6  -6   5       51.34       47.79      1.30 o
  -5  -6   5       18.10       10.43      0.70 o
  -4  -6   5        4.43        5.78      0.48 o
  -3  -6   5       94.94       94.86      1.47 o
  -2  -6   5       74.28       75.10      1.02 o
  -1  -6   5       11.36       13.66      0.43 o
   0  -6   5      132.32      142.27      1.54 o
   1  -6   5      299.53      320.30      2.99 o
   2  -6   5      182.99      187.73      2.03 o
   3  -6   5      122.14      128.30      1.80 o
   4  -6   5      131.48      121.87      1.71 o
   5  -6   5       55.40       59.51      1.34 o
   6  -6   5        1.68        1.50      0.70 o
   7  -6   5        0.02       -0.67      0.80 o
   8  -6   5        0.01        0.12      0.83 o
   9  -6   5       20.93       24.09      1.46 o
  -9  -5   5        3.41        0.59      1.32 o
  -8  -5   5       75.95       69.34      2.89 o
  -7  -5   5      366.42      337.66      4.86 o
  -6  -5   5       35.22       30.19      1.03 o
  -5  -5   5        7.36        7.72      0.48 o
  -4  -5   5        0.09        0.65      0.35 o
  -3  -5   5      110.64      112.44      1.48 o
  -2  -5   5       24.55       26.87      0.56 o
  -1  -5   5       36.08       41.33      0.64 o
   0  -5   5      159.20      182.44      1.73 o
   1  -5   5       28.47       31.93      0.55 o
   2  -5   5      143.27      164.03      1.77 o
   3  -5   5       26.14       25.18      0.60 o
   4  -5   5      217.29      248.17      2.89 o
   5  -5   5      252.99      268.04      4.09 o
   6  -5   5       83.51       86.64      1.55 o
   7  -5   5       71.09       57.11      1.88 o
   8  -5   5       33.86       38.96      1.72 o
   9  -5   5       31.18       34.22      1.51 o
  10  -5   5        2.34        2.67      0.84 o
 -10  -4   5       10.07       12.51      1.75 o
  -9  -4   5        5.83        6.18      1.68 o
  -8  -4   5       40.52       43.22      2.94 o
  -7  -4   5        6.35        7.30      0.69 o
  -6  -4   5       31.59       32.53      0.76 o
  -5  -4   5       14.70       15.17      0.50 o
  -4  -4   5       46.06       48.77      0.80 o
  -3  -4   5      152.98      127.48      1.67 o
  -2  -4   5        0.14        0.24      0.19 o
  -1  -4   5     1100.73     1175.32      9.10 o
   0  -4   5      258.94      266.24      2.23 o
   1  -4   5        7.74        4.80      0.27 o
   2  -4   5      359.66      386.68      3.63 o
   3  -4   5      691.30      718.60      6.61 o
   4  -4   5       12.61       14.70      0.46 o
   5  -4   5       93.68       89.20      1.67 o
   6  -4   5       11.31       11.14      0.60 o
   7  -4   5       13.33       20.19      0.99 o
   8  -4   5       41.66       41.18      1.79 o
   9  -4   5        0.94        5.88      0.81 o
  10  -4   5       13.90       15.88      1.51 o
 -10  -3   5      111.31      129.03      4.27 o
  -9  -3   5        2.83        1.86      1.21 o
  -8  -3   5       24.00       22.10      0.92 o
  -7  -3   5       10.56       13.51      0.71 o
  -6  -3   5        1.52        0.50      0.32 o
  -5  -3   5       81.08       85.99      1.14 o
  -4  -3   5        1.00        0.60      0.24 o
  -3  -3   5     3953.11     4140.86     32.71 o
  -2  -3   5      132.43      129.35      1.19 o
  -1  -3   5       32.79       51.58      0.59 o
   0  -3   5      702.49      691.34      5.38 o
   1  -3   5      170.51      178.08      1.85 o
   2  -3   5      135.38      173.87      1.73 o
   3  -3   5      650.85      681.45      6.16 o
   4  -3   5       53.01       61.10      0.87 o
   5  -3   5      171.49      171.22      2.38 o
   6  -3   5        6.43        7.43      0.49 o
   7  -3   5        3.84        4.53      0.62 o
   8  -3   5       10.70       13.39      0.86 o
   9  -3   5        0.62        0.84      0.70 o
  10  -3   5        4.04        5.91      0.97 o
 -11  -2   5        4.77        3.95      2.67 o
 -10  -2   5        0.91       -0.37      1.07 o
  -9  -2   5        0.83        2.27      0.89 o
  -8  -2   5      322.42      336.19      4.34 o
  -7  -2   5       15.14       22.59      0.82 o
  -6  -2   5      177.58      197.18      2.29 o
  -5  -2   5        0.94        0.45      0.30 o
  -4  -2   5      373.43      390.31      3.34 o
  -3  -2   5      513.64      524.65      4.34 o
  -2  -2   5       57.82       60.45      0.60 o
  -1  -2   5      158.68      164.68      1.34 o
   0  -2   5       84.83      101.59      1.24 o
   1  -2   5      781.22      690.37      6.15 o
   2  -2   5      471.09      448.01      3.86 o
   3  -2   5       85.10       77.44      0.91 o
   4  -2   5       80.86       78.45      1.00 o
   5  -2   5        0.03       -0.22      0.27 o
   6  -2   5        1.98        1.43      0.39 o
   7  -2   5        0.31        0.39      0.43 o
   8  -2   5      122.57      131.62      2.64 o
   9  -2   5        2.54        2.33      0.81 o
  10  -2   5        1.11       -0.54      0.79 o
 -11  -1   5       28.61       28.24      2.16 o
 -10  -1   5       66.03       58.25      2.66 o
  -9  -1   5       38.54       46.79      1.47 o
  -8  -1   5       78.89       79.68      1.59 o
  -7  -1   5       16.16       15.87      0.59 o
  -6  -1   5      197.45      179.48      2.10 o
  -5  -1   5       92.95       95.00      1.24 o
  -4  -1   5     2954.02     3071.29     25.62 o
  -3  -1   5      399.41      375.43      3.28 o
  -2  -1   5       79.68       86.98      0.98 o
  -1  -1   5     9975.17     9736.13     85.84 o
   0  -1   5     1875.99     1936.93     22.79 o
   1  -1   5      192.60      159.45      2.00 o
   2  -1   5      951.59      930.01      7.81 o
   3  -1   5      992.07     1118.37      9.88 o
   4  -1   5      392.68      403.32      3.77 o
   5  -1   5       30.27       26.60      0.73 o
   6  -1   5      118.06      134.90      1.70 o
   7  -1   5      124.67      123.46      2.24 o
   8  -1   5        4.53        7.27      0.82 o
   9  -1   5        0.35       -0.49      0.74 o
  10  -1   5        2.35        1.90      0.91 o
 -11   0   5        1.97        2.56      1.40 o
 -10   0   5       60.66       41.22      2.31 o
  -9   0   5       20.58       18.00      1.03 o
  -8   0   5      847.16      812.95     10.24 o
  -7   0   5       46.10       45.43      0.91 o
  -6   0   5        4.46        1.16      0.39 o
  -5   0   5      289.76      257.10      2.70 o
  -4   0   5      279.10      302.19      2.90 o
  -3   0   5     1273.09     1235.04     10.43 o
  -2   0   5       50.21       41.97      0.47 o
  -1   0   5     7636.77     7173.02     77.91 o
   0   0   5       22.11       25.81      1.01 o
   1   0   5       46.08       41.83      0.60 o
   2   0   5     2454.23     2554.82     21.24 o
   3   0   5      202.74      220.45      2.13 o
   4   0   5     1031.50     1036.79      8.76 o
   5   0   5       97.21      111.25      1.35 o
   6   0   5       63.50       73.21      1.15 o
   7   0   5      286.28      282.56      3.97 o
   8   0   5        0.89       -0.08      0.70 o
   9   0   5       76.20       64.52      2.31 o
 -11   1   5        3.73        3.59      1.35 o
 -10   1   5      183.06      143.64      4.32 o
  -9   1   5       11.84        8.99      0.77 o
  -8   1   5        2.26        1.88      0.48 o
  -7   1   5      138.17      145.16      1.93 o
  -6   1   5       85.42       81.65      1.20 o
  -5   1   5       41.67       53.63      0.79 o
  -4   1   5        0.18       -0.13      0.22 o
  -3   1   5       93.86       86.46      0.95 o
  -2   1   5       89.03       63.20      0.70 o
  -1   1   5     3307.86     3375.06     32.08 o
   0   1   5      212.81      239.99      2.52 o
   1   1   5       35.19       39.98      0.50 o
   2   1   5      199.13      218.29      1.96 o
   3   1   5       62.10       46.90      0.67 o
   4   1   5        1.31        1.59      0.28 o
   5   1   5      495.00      485.89      4.59 o
   6   1   5       13.60       16.12      0.57 o
   7   1   5       77.05       67.55      1.68 o
   8   1   5        8.95        7.99      0.88 o
   9   1   5       19.32       19.38      1.18 o
 -12   2   5        0.70        0.31      1.35 o
 -11   2   5        4.22        3.15      1.30 o
 -10   2   5      107.33      106.75      4.02 o
  -9   2   5       13.91       13.30      0.84 o
  -8   2   5        1.85        1.98      0.46 o
  -7   2   5        3.96        1.15      0.38 o
  -6   2   5        0.41        0.78      0.31 o
  -5   2   5      523.66      502.93      5.29 o
  -4   2   5      543.18      563.40      5.85 o
  -3   2   5        6.87       10.36      0.28 o
  -2   2   5      411.96      379.84      3.31 o
  -1   2   5      407.13      320.16      2.64 o
   0   2   5       37.20       65.66      0.69 o
   1   2   5     1768.82     1907.30     14.48 o
   2   2   5     1196.85     1278.35     10.65 o
   3   2   5       57.06       65.07      0.86 o
   4   2   5       21.45       25.27      0.60 o
   5   2   5       56.40       52.26      0.94 o
   6   2   5       26.09       16.85      0.60 o
   7   2   5        0.04       -0.58      0.58 o
   8   2   5        2.53        3.34      0.83 o
   9   2   5        0.32       -1.07      1.29 o
 -12   3   5        0.90        1.90      1.60 o
 -11   3   5        9.99       11.41      1.57 o
 -10   3   5       62.18       64.20      2.70 o
  -9   3   5       38.67       37.22      1.12 o
  -8   3   5        4.31        4.51      0.51 o
  -7   3   5        2.53        3.52      0.46 o
  -6   3   5       22.58       20.65      0.67 o
  -5   3   5        1.66        2.14      0.36 o
  -4   3   5       56.81       74.44      0.99 o
  -3   3   5     1428.22     1421.45     11.97 o
  -2   3   5      902.88      968.30      8.17 o
  -1   3   5     1607.15     1679.39     15.68 o
   0   3   5     1701.06     1813.72     15.89 o
   1   3   5      835.26      878.16      7.82 o
   2   3   5      102.93      114.61      1.20 o
   3   3   5       90.40       89.53      1.11 o
   4   3   5      152.25      151.35      1.71 o
   5   3   5       20.53       23.20      0.69 o
   6   3   5       64.91       63.97      1.45 o
   7   3   5       64.47       60.82      1.68 o
   8   3   5       15.50       14.94      1.28 o
 -12   4   5        0.00       -0.96      1.21 o
 -11   4   5        4.12        2.28      1.24 o
 -10   4   5        7.49       11.66      1.47 o
  -9   4   5       96.99      106.19      2.08 o
  -8   4   5      281.00      280.98      3.40 o
  -7   4   5       87.86       92.63      1.47 o
  -6   4   5      383.86      379.19      4.54 o
  -5   4   5       40.67       30.41      0.66 o
  -4   4   5      908.68      854.86      6.99 o
  -3   4   5        1.17        1.09      0.27 o
  -2   4   5      709.38      795.40      6.78 o
  -1   4   5       30.09       28.39      0.68 o
   0   4   5      286.08      330.68      3.33 o
   1   4   5      138.82      171.01      1.78 o
   2   4   5      175.76      202.68      1.98 o
   3   4   5      243.35      237.91      2.62 o
   4   4   5      128.52      131.44      1.83 o
   5   4   5        2.83        3.66      0.54 o
   6   4   5        5.80        4.87      0.75 o
   7   4   5      151.39      150.02      3.51 o
   8   4   5       24.75       25.81      1.61 o
 -11   5   5        0.17       -1.09      1.09 o
 -10   5   5       35.84       32.16      4.38 o
  -9   5   5        1.14        0.85      0.61 o
  -8   5   5        2.69        2.81      0.65 o
  -7   5   5       60.79       60.92      1.11 o
  -6   5   5       63.44       64.78      1.42 o
  -5   5   5      110.80      133.38      1.66 o
  -4   5   5      553.25      622.92      5.75 o
  -3   5   5       65.33       68.72      0.95 o
  -2   5   5        0.03        0.21      0.33 o
  -1   5   5       79.08       93.25      1.06 o
   0   5   5       53.80       59.36      0.93 o
   1   5   5       20.24       16.30      0.51 o
   2   5   5        0.50        0.16      0.28 o
   3   5   5       89.52       91.62      1.31 o
   4   5   5       54.07       54.91      1.27 o
   5   5   5       92.39      100.12      2.24 o
   6   5   5       72.87       77.00      2.33 o
   7   5   5        1.41        1.11      1.00 o
 -11   6   5        5.07        2.50      1.29 o
 -10   6   5        6.25        6.88      1.60 o
  -9   6   5       11.66        9.64      0.94 o
  -8   6   5       18.59       15.99      0.97 o
  -7   6   5       22.09       20.36      0.74 o
  -6   6   5        0.86        0.44      0.38 o
  -5   6   5      106.27       89.93      1.64 o
  -4   6   5      394.02      398.47      4.09 o
  -3   6   5       11.26        7.47      0.43 o
  -2   6   5       10.34       14.75      0.49 o
  -1   6   5      152.59      136.26      1.92 o
   0   6   5      194.84      200.57      2.45 o
   1   6   5      157.74      157.51      2.71 o
   2   6   5        9.37        6.95      0.44 o
   3   6   5      162.25      147.15      2.23 o
   4   6   5      163.24      160.69      3.03 o
   5   6   5       61.55       58.21      3.31 o
   6   6   5       34.16       40.60      1.88 o
   7   6   5       36.47       43.81      2.76 o
 -11   7   5        5.48        7.22      3.72 o
 -10   7   5        7.19       12.60      1.93 o
  -9   7   5       20.58       22.57      2.00 o
  -8   7   5        0.07       -0.34      0.67 o
  -7   7   5       74.54       78.42      1.76 o
  -6   7   5      112.78      125.99      2.54 o
  -5   7   5       10.87       16.44      0.65 o
  -4   7   5      113.82      123.29      1.94 o
  -3   7   5       69.77       71.42      1.36 o
  -2   7   5      140.43      140.66      1.79 o
  -1   7   5       29.18       35.50      0.83 o
   0   7   5       40.20       39.85      0.84 o
   1   7   5        2.01        2.71      0.51 o
   2   7   5       52.41       48.73      1.30 o
   3   7   5       81.47       77.69      1.75 o
   4   7   5       84.01       85.00      2.14 o
   5   7   5        9.62        9.10      1.17 o
   6   7   5       25.21       25.30      1.59 o
 -10   8   5        0.85        2.61      1.61 o
  -9   8   5      122.60      124.61      4.09 o
  -8   8   5       24.97       27.45      2.64 o
  -7   8   5        2.34        4.99      0.98 o
  -6   8   5      120.25      134.76      3.67 o
  -5   8   5      173.66      163.06      3.03 o
  -4   8   5       14.35        9.32      0.68 o
  -3   8   5       98.56      100.09      1.90 o
  -2   8   5        8.02        7.96      0.72 o
  -1   8   5        1.51        2.07      0.56 o
   0   8   5       26.86       23.87      1.10 o
   1   8   5       23.63       13.96      1.01 o
   2   8   5        0.15        0.50      0.85 o
   3   8   5      103.46       94.47      2.64 o
   4   8   5        7.66        7.97      0.97 o
   5   8   5        0.39        0.53      0.87 o
  -9   9   5       11.04       11.47      1.65 o
  -8   9   5       33.16       34.39      2.21 o
  -7   9   5        1.54        1.01      0.94 o
  -6   9   5       14.93       10.41      1.17 o
  -5   9   5      114.31       97.92      2.66 o
  -4   9   5       65.66       53.99      2.55 o
  -3   9   5       11.48        9.46      1.04 o
  -2   9   5       85.03       84.10      2.39 o
  -1   9   5      152.90      161.27      3.61 o
   0   9   5       14.58       17.72      1.30 o
   1   9   5        4.12        4.25      0.97 o
   2   9   5        0.21       -0.85      0.85 o
   3   9   5        4.10        5.67      1.08 o
   4   9   5        3.62        3.74      1.13 o
  -8  10   5       11.68        8.96      1.50 o
  -7  10   5        0.37       -0.19      1.13 o
  -6  10   5        1.84        2.44      1.21 o
  -5  10   5        0.40        0.08      0.91 o
  -4  10   5        2.40        1.57      0.95 o
  -3  10   5       16.54       20.57      2.16 o
  -2  10   5        3.32        2.50      0.98 o
  -1  10   5        0.02       -0.86      0.86 o
   0  10   5        3.38        1.35      1.16 o
   1  10   5        1.29        2.08      1.03 o
   2  10   5        9.88       12.15      1.34 o
  -7  11   5        1.86        1.29      1.47 o
  -6  11   5        0.18        0.30      1.21 o
  -5  11   5        4.89        1.26      1.20 o
  -4  11   5       10.90        9.06      1.46 o
  -3  11   5        1.26        0.93      1.21 o
  -2  11   5        6.29        9.72      1.29 o
  -1  11   5       18.21       20.23      1.51 o
   0  11   5        9.74        9.59      2.35 o
  -2 -11   6        1.82        6.08      1.49 o
  -1 -11   6       28.03       27.80      2.07 o
   0 -11   6        0.00       -1.16      1.16 o
   1 -11   6        3.84        4.46      0.79 o
   2 -11   6       13.36       14.82      0.91 o
   3 -11   6       20.91       23.53      1.06 o
   4 -11   6        1.79        1.49      0.72 o
   5 -11   6       10.32       16.12      1.10 o
  -4 -10   6       42.05       48.82      2.30 o
  -3 -10   6       81.57       92.23      3.24 o
  -2 -10   6        1.13        0.81      0.91 o
  -1 -10   6       29.79       28.37      1.35 o
   0 -10   6       20.40       19.25      1.05 o
   1 -10   6       45.38       45.16      1.20 o
   2 -10   6       15.27       12.19      0.77 o
   3 -10   6        2.73       -0.26      0.58 o
   4 -10   6       18.27       21.44      0.93 o
   5 -10   6       17.05        9.68      0.88 o
   6 -10   6        7.20        7.40      0.87 o
  -6  -9   6        1.50       -0.93      1.39 o
  -5  -9   6        9.41        8.89      2.09 o
  -4  -9   6       11.55        8.72      1.51 o
  -3  -9   6      134.60      123.67      2.31 o
  -2  -9   6        2.82        3.17      0.55 o
  -1  -9   6      130.67      123.73      1.93 o
   0  -9   6        2.36       -0.10      0.56 o
   1  -9   6      899.83      861.71      9.19 o
   2  -9   6       39.39       40.31      1.09 o
   3  -9   6       48.84       37.22      1.05 o
   4  -9   6       34.41       38.18      1.12 o
   5  -9   6        2.18        1.39      0.63 o
   6  -9   6       45.24       43.87      1.32 o
   7  -9   6        1.29        1.27      0.75 o
  -7  -8   6       14.05       17.81      2.02 o
  -6  -8   6        4.60        3.27      1.38 o
  -5  -8   6       19.07       20.92      1.19 o
  -4  -8   6       25.60       26.87      1.18 o
  -3  -8   6       27.61       28.51      1.35 o
  -2  -8   6        5.35        4.17      0.60 o
  -1  -8   6      691.96      693.46      6.98 o
   0  -8   6       25.31       22.60      0.74 o
   1  -8   6      329.63      312.03      3.46 o
   2  -8   6       28.88       31.70      0.99 o
   3  -8   6        1.46        0.79      0.48 o
   4  -8   6      101.91      106.01      1.84 o
   5  -8   6       10.08       12.19      0.74 o
   6  -8   6       27.02       22.74      1.14 o
   7  -8   6       10.83        6.27      0.88 o
   8  -8   6        0.89        1.35      0.88 o
  -8  -7   6       74.91       78.37      3.44 o
  -7  -7   6        0.02       -0.36      1.20 o
  -6  -7   6        0.09       -0.71      0.71 o
  -5  -7   6        6.56        6.96      0.68 o
  -4  -7   6        0.92        0.98      0.53 o
  -3  -7   6       32.57       20.83      0.71 o
  -2  -7   6        4.50        4.05      0.40 o
  -1  -7   6      124.26      115.67      1.36 o
   0  -7   6      203.61      200.17      2.22 o
   1  -7   6      159.67      150.51      1.79 o
   2  -7   6       19.73       30.21      0.76 o
   3  -7   6        0.99        2.35      0.42 o
   4  -7   6       75.93       84.33      1.44 o
   5  -7   6       16.97       13.09      0.78 o
   6  -7   6       13.05       13.84      0.95 o
   7  -7   6        3.49        1.34      0.74 o
   8  -7   6        0.04        0.88      0.80 o
   9  -7   6        3.06        4.08      0.97 o
  -9  -6   6        1.73        1.68      1.39 o
  -8  -6   6        5.11        4.42      1.31 o
  -7  -6   6        3.64        6.27      1.04 o
  -6  -6   6       60.92       54.58      1.39 o
  -5  -6   6        3.91        4.04      0.56 o
  -4  -6   6       17.84       21.07      0.74 o
  -3  -6   6       38.63       38.46      0.79 o
  -2  -6   6      292.55      262.48      2.57 o
  -1  -6   6       71.39       76.28      0.97 o
   0  -6   6       16.31       20.19      0.70 o
   1  -6   6        2.90        0.56      0.31 o
   2  -6   6      299.68      289.98      2.93 o
   3  -6   6        8.87        6.47      0.41 o
   4  -6   6       15.02       20.99      0.70 o
   5  -6   6       62.19       71.97      1.30 o
   6  -6   6        7.27        6.90      1.14 o
   7  -6   6       17.34       17.04      1.06 o
   8  -6   6        1.56        2.47      0.85 o
   9  -6   6       12.83       11.65      1.11 o
  -9  -5   6       26.52       23.61      2.01 o
  -8  -5   6        2.60        4.39      1.27 o
  -7  -5   6      230.56      215.23      3.84 o
  -6  -5   6       15.70       10.79      0.68 o
  -5  -5   6        9.04       10.45      0.50 o
  -4  -5   6        0.03        0.23      0.31 o
  -3  -5   6       34.89       41.04      0.75 o
  -2  -5   6        1.29        1.45      0.28 o
  -1  -5   6      429.58      435.59      3.92 o
   0  -5   6       78.13       78.40      0.98 o
   1  -5   6       46.03       50.61      0.75 o
   2  -5   6       72.79       64.05      1.48 o
   3  -5   6        1.74        0.61      0.28 o
   4  -5   6       25.34       25.65      0.64 o
   5  -5   6        0.96       -0.43      0.43 o
   6  -5   6        0.65        2.10      0.54 o
   7  -5   6      419.14      426.54      6.49 o
   8  -5   6       19.97       14.99      1.05 o
   9  -5   6       83.85       91.05      3.96 o
 -10  -4   6        2.97        3.60      1.48 o
  -9  -4   6        0.03       -0.67      1.14 o
  -8  -4   6        0.41        0.27      0.63 o
  -7  -4   6      206.25      208.90      2.99 o
  -6  -4   6       47.89       53.26      1.01 o
  -5  -4   6      203.61      227.34      2.40 o
  -4  -4   6      623.86      653.30      6.40 o
  -3  -4   6       28.13       27.88      0.59 o
  -2  -4   6       52.10       53.14      0.68 o
  -1  -4   6       26.07       16.77      0.47 o
   0  -4   6      587.19      641.96      5.30 o
   1  -4   6        3.36       -0.03      0.24 o
   2  -4   6      366.29      357.50      3.39 o
   3  -4   6       49.71       60.30      0.86 o
   4  -4   6       36.89       36.92      0.75 o
   5  -4   6      577.87      578.95      5.77 o
   6  -4   6       35.32       28.10      1.11 o
   7  -4   6      789.18      768.53     10.86 o
   8  -4   6        0.13       -0.40      0.72 o
   9  -4   6       87.45       85.73      1.94 o
 -10  -3   6       34.52       41.88      2.47 o
  -9  -3   6        0.39       -1.18      1.18 o
  -8  -3   6        5.90        2.27      0.59 o
  -7  -3   6        0.87        0.29      0.48 o
  -6  -3   6        0.03        0.84      0.38 o
  -5  -3   6       11.72       15.30      0.56 o
  -4  -3   6      232.16      214.88      2.18 o
  -3  -3   6      137.63      135.27      1.34 o
  -2  -3   6     1522.56     1547.67     11.86 o
  -1  -3   6      356.97      433.43      3.79 o
   0  -3   6       46.51       57.41      0.66 o
   1  -3   6       42.97       43.31      0.63 o
   2  -3   6        2.10        2.94      0.21 o
   3  -3   6      689.86      650.83      6.67 o
   4  -3   6        7.73        7.52      0.35 o
   5  -3   6       20.58       15.09      0.64 o
   6  -3   6        0.75       -0.25      0.37 o
   7  -3   6       47.46       60.59      1.45 o
   8  -3   6       40.09       39.60      1.28 o
   9  -3   6        0.60       -0.12      0.79 o
 -11  -2   6        9.86       13.09      1.71 o
 -10  -2   6       10.23       10.87      1.50 o
  -9  -2   6       32.55       38.24      1.71 o
  -8  -2   6      376.19      391.06      4.92 o
  -7  -2   6      114.22      123.14      1.70 o
  -6  -2   6       56.47       56.99      1.01 o
  -5  -2   6      535.61      536.32      5.31 o
  -4  -2   6       97.59       92.95      1.02 o
  -3  -2   6       13.71       21.24      0.49 o
  -2  -2   6     3828.36     4102.67     31.12 o
  -1  -2   6     2385.43     2475.09     19.70 o
   0  -2   6      127.96      110.78      1.09 o
   1  -2   6      307.35      370.17      3.56 o
   2  -2   6      413.53      395.01      3.41 o
   3  -2   6       77.54       65.05      0.81 o
   4  -2   6       58.21       55.38      0.80 o
   5  -2   6        0.98       -0.17      0.31 o
   6  -2   6      320.17      304.61      3.27 o
   7  -2   6       83.40       90.14      1.60 o
   8  -2   6       15.89       16.09      1.03 o
   9  -2   6        7.64        7.77      0.93 o
 -11  -1   6        0.92        3.28      1.37 o
 -10  -1   6        6.71       11.61      1.51 o
  -9  -1   6      106.21      110.99      2.01 o
  -8  -1   6      156.58      161.95      2.45 o
  -7  -1   6      215.36      222.35      2.56 o
  -6  -1   6      174.35      188.79      2.18 o
  -5  -1   6      241.89      247.85      2.50 o
  -4  -1   6      646.44      650.93      5.64 o
  -3  -1   6      279.28      251.52      2.20 o
  -2  -1   6     1012.16     1049.20      8.10 o
  -1  -1   6     1381.89     1392.93     13.23 o
   0  -1   6       13.63       14.48      0.35 o
   1  -1   6       83.15       99.44      1.80 o
   2  -1   6      527.65      518.78      4.65 o
   3  -1   6      185.51      204.05      1.98 o
   4  -1   6        3.32        3.20      0.28 o
   5  -1   6      181.43      173.01      2.19 o
   6  -1   6        0.59       -0.06      0.32 o
   7  -1   6        0.00       -0.55      0.55 o
   8  -1   6       51.48       53.52      1.64 o
   9  -1   6        3.83        2.08      0.79 o
 -11   0   6        2.24        3.54      1.88 o
 -10   0   6      214.40      200.99      6.71 o
  -9   0   6        6.91        8.76      0.81 o
  -8   0   6      342.36      327.15      4.16 o
  -7   0   6       14.99       16.62      0.61 o
  -6   0   6      289.49      311.37      3.50 o
  -5   0   6       54.18       58.19      0.84 o
  -4   0   6      607.25      607.03      5.55 o
  -3   0   6       88.51       76.52      0.89 o
  -2   0   6     1430.56     1391.46     14.83 o
  -1   0   6      166.66      157.67      2.06 o
   0   0   6     1734.11     1756.38     44.81 o
   1   0   6     1006.81     1042.22     12.40 o
   2   0   6        8.47       11.07      0.26 o
   3   0   6        4.04        5.73      0.26 o
   4   0   6       31.54       38.62      0.63 o
   5   0   6      210.44      220.79      2.40 o
   6   0   6       32.23       33.40      0.79 o
   7   0   6        2.33        1.88      0.66 o
   8   0   6       28.41       27.55      1.22 o
   9   0   6        4.52        3.76      0.87 o
 -11   1   6        0.27        0.21      1.19 o
 -10   1   6       63.10       64.12      2.10 o
  -9   1   6      307.24      284.14      4.19 o
  -8   1   6      192.71      188.68      2.68 o
  -7   1   6       11.63       15.46      0.54 o
  -6   1   6       55.99       51.91      0.89 o
  -5   1   6      182.99      180.05      1.89 o
  -4   1   6        1.76        1.25      0.22 o
  -3   1   6      427.46      419.93      4.10 o
  -2   1   6      263.24      276.89      4.41 o
  -1   1   6      199.99      186.35      2.15 o
   0   1   6      808.65      924.14     11.30 o
   1   1   6       37.92       39.74      0.56 o
   2   1   6       17.96       20.85      0.36 o
   3   1   6      187.62      199.66      1.98 o
   4   1   6      252.87      263.32      2.60 o
   5   1   6       55.91       62.38      0.96 o
   6   1   6       28.23       28.65      0.75 o
   7   1   6       91.29       93.49      1.86 o
   8   1   6        0.00        0.62      0.91 o
   9   1   6        0.65        0.16      0.84 o
 -12   2   6        0.27        0.42      1.28 o
 -11   2   6       13.69       12.71      1.63 o
 -10   2   6        1.39       -0.74      0.74 o
  -9   2   6       50.10       40.65      1.26 o
  -8   2   6       31.33       36.95      1.03 o
  -7   2   6       43.86       40.31      0.90 o
  -6   2   6      107.86      106.82      1.48 o
  -5   2   6        5.40        1.16      0.25 o
  -4   2   6      427.65      430.09      4.57 o
  -3   2   6      715.27      695.16      6.67 o
  -2   2   6      187.38      175.09      1.70 o
  -1   2   6      286.98      339.29      3.09 o
   0   2   6      239.92      239.63      2.35 o
   1   2   6      516.38      539.45      4.84 o
   2   2   6       27.03       28.09      0.50 o
   3   2   6      260.58      264.26      2.58 o
   4   2   6      132.26      142.28      1.60 o
   5   2   6        3.84        3.24      0.37 o
   6   2   6        4.29        5.18      0.53 o
   7   2   6        0.16       -0.64      0.64 o
   8   2   6        1.80        2.87      0.81 o
 -12   3   6        2.90        3.56      1.45 o
 -11   3   6       23.46       20.87      1.84 o
 -10   3   6        0.19       -0.36      0.71 o
  -9   3   6        0.84       -0.26      0.52 o
  -8   3   6        4.94        2.36      0.46 o
  -7   3   6       18.24       15.05      0.58 o
  -6   3   6       98.76       90.05      1.34 o
  -5   3   6      540.80      546.00      5.09 o
  -4   3   6       57.88       47.73      0.71 o
  -3   3   6     1098.83     1080.39     10.94 o
  -2   3   6     2057.52     2175.97     18.20 o
  -1   3   6       14.24        6.44      0.27 o
   0   3   6        9.54       10.73      0.32 o
   1   3   6      743.05      846.47      8.03 o
   2   3   6      134.01      149.78      1.51 o
   3   3   6        7.14        6.64      0.36 o
   4   3   6      462.25      445.61      4.25 o
   5   3   6       24.58       15.59      0.59 o
   6   3   6      105.83      113.70      2.08 o
   7   3   6        2.03        4.31      0.93 o
   8   3   6        0.01       -0.80      0.92 o
 -11   4   6        1.54        0.71      1.18 o
 -10   4   6        0.09       -0.71      0.71 o
  -9   4   6        3.09        6.43      0.80 o
  -8   4   6       49.81       47.45      1.49 o
  -7   4   6       38.75       40.45      1.01 o
  -6   4   6       50.22       53.37      1.37 o
  -5   4   6       39.60       33.81      0.70 o
  -4   4   6      136.37      124.97      1.41 o
  -3   4   6       95.98      106.99      1.30 o
  -2   4   6      393.03      360.80      3.61 o
  -1   4   6        0.15        1.18      0.24 o
   0   4   6        3.75        1.74      0.26 o
   1   4   6       70.16       79.41      1.07 o
   2   4   6       45.11       45.25      0.76 o
   3   4   6       28.08       28.59      0.72 o
   4   4   6      814.31      839.69      8.76 o
   5   4   6      116.63      133.90      2.05 o
   6   4   6      139.51      132.55      2.58 o
   7   4   6       24.30       27.89      2.45 o
 -11   5   6        0.03       -1.11      1.11 o
 -10   5   6       50.70       57.61      2.12 o
  -9   5   6        2.33        2.81      0.68 o
  -8   5   6       58.06       67.03      2.17 o
  -7   5   6      145.91      141.67      2.13 o
  -6   5   6       27.63       32.95      0.89 o
  -5   5   6      350.91      339.93      3.15 o
  -4   5   6      335.85      345.93      3.57 o
  -3   5   6       45.94       46.85      0.86 o
  -2   5   6        0.38        1.26      0.29 o
  -1   5   6      596.65      581.82      5.71 o
   0   5   6        0.02       -0.27      0.27 o
   1   5   6       50.53       63.65      1.00 o
   2   5   6       95.56      106.45      1.44 o
   3   5   6        0.22        0.33      0.38 o
   4   5   6       34.89       41.47      1.20 o
   5   5   6       94.25       92.05      2.78 o
   6   5   6        5.43       10.18      1.10 o
   7   5   6       14.52       13.72      1.29 o
 -11   6   6        0.10        1.51      1.18 o
 -10   6   6        6.51        7.84      1.36 o
  -9   6   6       17.51       14.24      1.02 o
  -8   6   6      144.47      143.95      2.87 o
  -7   6   6       54.22       56.68      1.59 o
  -6   6   6      283.99      266.66      3.01 o
  -5   6   6       30.40       39.51      0.85 o
  -4   6   6       27.34       29.27      0.97 o
  -3   6   6        9.46       11.45      0.53 o
  -2   6   6       55.43       51.60      0.97 o
  -1   6   6       36.27       40.78      0.90 o
   0   6   6       31.45       36.05      0.84 o
   1   6   6       52.04       46.59      0.97 o
   2   6   6      187.84      171.91      2.25 o
   3   6   6       19.87       23.92      0.88 o
   4   6   6       75.19       65.81      1.75 o
   5   6   6        1.83        2.86      0.95 o
   6   6   6        5.78        5.45      1.09 o
 -11   7   6        1.29        0.59      1.30 o
 -10   7   6       26.84       31.70      2.09 o
  -9   7   6       37.98       49.57      1.75 o
  -8   7   6       33.87       36.26      1.69 o
  -7   7   6       59.92       54.73      1.64 o
  -6   7   6      107.23       96.89      1.63 o
  -5   7   6       55.35       57.15      1.37 o
  -4   7   6        0.01        0.21      0.42 o
  -3   7   6        4.98        4.33      0.49 o
  -2   7   6      105.69      104.59      2.01 o
  -1   7   6      136.20      139.01      1.92 o
   0   7   6       96.02       98.34      1.45 o
   1   7   6       35.29       29.68      1.04 o
   2   7   6       11.75       10.26      0.85 o
   3   7   6        7.97        8.32      0.99 o
   4   7   6       10.87       10.33      0.99 o
   5   7   6       43.59       44.98      1.67 o
 -10   8   6        2.44        5.15      1.45 o
  -9   8   6        3.56        4.67      1.37 o
  -8   8   6       45.42       39.04      1.55 o
  -7   8   6        0.22       -0.82      0.82 o
  -6   8   6       31.04       28.59      1.43 o
  -5   8   6        2.78        2.09      0.67 o
  -4   8   6       42.16       41.52      1.24 o
  -3   8   6      101.21       97.18      1.97 o
  -2   8   6        8.64        5.32      0.63 o
  -1   8   6      347.35      342.37      4.76 o
   0   8   6      318.98      262.11      4.36 o
   1   8   6       50.79       46.10      1.75 o
   2   8   6       38.77       31.89      1.55 o
   3   8   6       96.85       97.68      2.70 o
   4   8   6        0.52       -0.91      0.91 o
  -9   9   6       35.62       46.20      2.54 o
  -8   9   6        0.76       -0.04      1.08 o
  -7   9   6        2.23        0.94      0.98 o
  -6   9   6        0.03       -0.80      0.80 o
  -5   9   6       10.86        6.12      0.96 o
  -4   9   6        4.28        3.40      0.89 o
  -3   9   6        0.25        0.40      0.78 o
  -2   9   6      236.68      221.03      4.53 o
  -1   9   6       55.53       48.54      3.57 o
   0   9   6        1.87        0.85      0.85 o
   1   9   6       22.63       21.43      1.35 o
   2   9   6       13.92       17.61      1.33 o
   3   9   6       17.54       21.71      1.50 o
  -8  10   6        1.27       -0.28      1.19 o
  -7  10   6        0.05        0.44      1.42 o
  -6  10   6        2.29        0.48      1.05 o
  -5  10   6        3.99        1.80      0.95 o
  -4  10   6        0.92        3.09      0.94 o
  -3  10   6        4.87       10.06      1.17 o
  -2  10   6       27.40       25.00      1.70 o
  -1  10   6       28.49       28.42      1.57 o
   0  10   6        5.31        7.49      1.17 o
   1  10   6       33.55       41.37      1.94 o
  -6  11   6        6.72        8.14      1.52 o
  -5  11   6       13.88       17.12      1.68 o
  -4  11   6       34.36       39.86      1.91 o
  -3  11   6        9.34       12.49      1.34 o
  -2  11   6        1.21        3.29      1.13 o
  -1  11   6       23.56       25.38      1.62 o
  -2 -11   7        8.80        8.29      1.56 o
  -1 -11   7        5.01        4.31      1.41 o
   0 -11   7        2.53        2.30      0.95 o
   1 -11   7        9.90       10.83      0.87 o
   2 -11   7       11.66        9.60      0.85 o
   3 -11   7        0.13        0.42      0.70 o
   4 -11   7        3.77        3.88      0.81 o
  -4 -10   7       53.62       56.77      2.38 o
  -3 -10   7       17.28       16.27      1.39 o
  -2 -10   7        0.21       -0.15      0.77 o
  -1 -10   7       26.43       29.29      0.99 o
   0 -10   7       27.67       28.66      0.97 o
   1 -10   7        2.16        2.25      0.61 o
   2 -10   7       37.60       39.04      1.13 o
   3 -10   7       10.04        8.01      0.71 o
   4 -10   7       95.65       94.07      1.77 o
   5 -10   7        0.01       -0.14      0.62 o
   6 -10   7       11.89       12.88      0.96 o
  -5  -9   7       19.48       13.60      2.48 o
  -4  -9   7        0.00       -0.29      0.76 o
  -3  -9   7        1.86        0.96      0.64 o
  -2  -9   7        0.50        0.64      0.52 o
  -1  -9   7       17.10       15.88      0.76 o
   0  -9   7       17.61       16.96      0.79 o
   1  -9   7       11.58       12.02      0.72 o
   2  -9   7        3.04        1.77      0.57 o
   3  -9   7        3.16        1.26      0.62 o
   4  -9   7       78.16       74.70      1.50 o
   5  -9   7       12.41       15.13      0.87 o
   6  -9   7        1.71        2.09      0.67 o
   7  -9   7        0.23       -0.72      0.72 o
  -7  -8   7        0.28       -1.58      1.58 o
  -6  -8   7        8.62        7.27      1.44 o
  -5  -8   7       29.75       36.94      1.72 o
  -4  -8   7      133.97      125.06      2.40 o
  -3  -8   7      144.43      142.34      2.63 o
  -2  -8   7        1.60        0.70      0.48 o
  -1  -8   7       42.29       45.74      1.10 o
   0  -8   7       25.35       21.06      0.78 o
   1  -8   7      181.49      177.47      2.40 o
   2  -8   7      244.39      233.73      2.96 o
   3  -8   7        1.54        1.11      0.49 o
   4  -8   7        1.67        2.27      0.55 o
   5  -8   7        6.12        5.89      0.67 o
   6  -8   7       10.83       11.57      0.88 o
   7  -8   7        5.15        4.95      0.90 o
  -8  -7   7       18.20       15.78      1.81 o
  -7  -7   7        6.23        8.81      1.48 o
  -6  -7   7       99.26       86.95      2.20 o
  -5  -7   7       36.97       30.16      1.43 o
  -4  -7   7       72.51       73.94      1.53 o
  -3  -7   7        6.08        7.13      0.53 o
  -2  -7   7       61.02       64.72      1.16 o
  -1  -7   7       65.59       62.76      1.00 o
   0  -7   7        6.33        5.24      0.44 o
   1  -7   7       62.71       66.30      1.13 o
   2  -7   7      182.43      172.54      2.34 o
   3  -7   7       43.72       42.25      0.93 o
   4  -7   7        3.82        1.65      0.50 o
   5  -7   7        4.99        5.26      0.66 o
   6  -7   7        0.48       -0.67      0.67 o
   7  -7   7        1.18        0.84      0.77 o
   8  -7   7        5.89        7.97      1.02 o
  -8  -6   7        0.90       -1.05      1.05 o
  -7  -6   7        1.87        2.46      0.83 o
  -6  -6   7      117.18      111.32      1.99 o
  -5  -6   7       87.63       88.22      1.66 o
  -4  -6   7       49.08       50.36      1.18 o
  -3  -6   7      151.60      153.38      2.24 o
  -2  -6   7      589.37      570.35      5.39 o
  -1  -6   7       59.52       61.74      0.93 o
   0  -6   7        0.93        2.31      0.34 o
   1  -6   7       12.04       14.47      0.47 o
   2  -6   7       29.31       27.19      0.67 o
   3  -6   7       94.23       91.76      1.27 o
   4  -6   7       43.71       45.13      0.98 o
   5  -6   7        0.02       -0.47      0.47 o
   6  -6   7        9.61       11.61      0.95 o
   7  -6   7       42.14       40.38      1.49 o
   8  -6   7       16.68       19.38      1.18 o
  -9  -5   7        0.00       -0.13      1.13 o
  -8  -5   7       20.94       14.97      1.30 o
  -7  -5   7        3.37        3.73      0.66 o
  -6  -5   7        0.01       -0.09      0.50 o
  -5  -5   7       23.52       23.14      0.76 o
  -4  -5   7        4.73        2.82      0.42 o
  -3  -5   7       24.60       29.83      0.72 o
  -2  -5   7        1.05        0.84      0.29 o
  -1  -5   7        6.10        9.34      0.38 o
   0  -5   7      105.56      102.35      1.22 o
   1  -5   7       16.44       14.93      0.43 o
   2  -5   7       17.88       17.44      0.49 o
   3  -5   7        9.36       10.15      0.43 o
   4  -5   7       35.04       38.56      0.84 o
   5  -5   7        0.21        0.38      0.51 o
   6  -5   7      153.61      136.91      2.33 o
   7  -5   7      184.98      161.22      3.07 o
   8  -5   7       58.16       55.96      1.73 o
   9  -5   7        0.06        1.17      0.99 o
 -10  -4   7        0.51        0.10      1.21 o
  -9  -4   7       54.03       48.49      4.98 o
  -8  -4   7       15.49       15.28      0.93 o
  -7  -4   7       21.49       25.29      1.34 o
  -6  -4   7      175.56      178.96      2.59 o
  -5  -4   7      100.52      108.52      1.50 o
  -4  -4   7      351.38      365.62      4.06 o
  -3  -4   7       85.43       73.83      1.04 o
  -2  -4   7      304.02      356.95      3.26 o
  -1  -4   7      174.45      166.89      1.67 o
   0  -4   7       16.98       11.04      0.34 o
   1  -4   7       97.12       86.16      1.03 o
   2  -4   7        0.19        0.22      0.25 o
   3  -4   7      145.77      145.73      1.60 o
   4  -4   7       54.38       49.88      0.89 o
   5  -4   7       13.56       11.42      0.83 o
   6  -4   7       60.89       66.61      1.26 o
   7  -4   7       84.64       98.63      2.22 o
   8  -4   7        0.62        0.16      0.75 o
   9  -4   7        0.03        0.23      0.78 o
 -10  -3   7        0.85       -0.64      1.13 o
  -9  -3   7        5.12        4.43      0.85 o
  -8  -3   7        6.36        6.12      0.68 o
  -7  -3   7        2.05        3.13      0.55 o
  -6  -3   7      715.76      707.37      7.00 o
  -5  -3   7      828.50      826.67      8.02 o
  -4  -3   7       80.82       76.13      1.11 o
  -3  -3   7        9.56       13.10      0.41 o
  -2  -3   7     1190.23     1210.47      9.79 o
  -1  -3   7     1801.09     1787.07     14.95 o
   0  -3   7      892.94      992.30      8.39 o
   1  -3   7      574.24      619.04      5.90 o
   2  -3   7      176.18      168.78      1.70 o
   3  -3   7       34.48       32.91      0.60 o
   4  -3   7      377.80      375.25      3.80 o
   5  -3   7       60.25       46.31      0.91 o
   6  -3   7        0.93        2.04      0.44 o
   7  -3   7        0.61        2.38      0.70 o
   8  -3   7       23.98       23.84      1.02 o
   9  -3   7        0.29       -0.74      0.74 o
 -11  -2   7       41.52       44.60      3.63 o
 -10  -2   7       27.59       24.37      1.96 o
  -9  -2   7        9.31        8.06      0.80 o
  -8  -2   7       24.39       23.14      0.92 o
  -7  -2   7        0.08        1.00      0.44 o
  -6  -2   7       95.26       95.87      1.36 o
  -5  -2   7      277.97      287.50      3.04 o
  -4  -2   7       98.49       95.79      1.23 o
  -3  -2   7        2.14       -0.25      0.25 o
  -2  -2   7      121.15      111.17      1.09 o
  -1  -2   7      694.60      666.98      5.68 o
   0  -2   7      967.22      935.55     10.77 o
   1  -2   7      319.20      344.25      3.13 o
   2  -2   7        0.07       -0.07      0.14 o
   3  -2   7       75.63       75.97      0.91 o
   4  -2   7        8.73       11.32      0.41 o
   5  -2   7        3.50        5.29      0.39 o
   6  -2   7       63.57       56.32      1.09 o
   7  -2   7       26.70       27.27      1.32 o
   8  -2   7       16.20       14.05      1.35 o
   9  -2   7        0.49        1.00      0.89 o
 -11  -1   7        3.46        6.99      1.55 o
 -10  -1   7      192.65      172.42      4.08 o
  -9  -1   7        3.42        5.52      0.90 o
  -8  -1   7       48.01       58.07      1.35 o
  -7  -1   7       65.14       66.74      1.14 o
  -6  -1   7      147.82      143.39      1.77 o
  -5  -1   7      264.85      250.05      2.68 o
  -4  -1   7      547.52      496.25      4.62 o
  -3  -1   7      415.93      396.32      3.51 o
  -2  -1   7      809.66      846.55      7.52 o
  -1  -1   7     1707.74     1839.30     19.98 o
   0  -1   7      509.99      532.13      7.50 o
   1  -1   7        0.11        0.53      0.27 o
   2  -1   7      441.88      485.93      5.35 o
   3  -1   7       22.13       15.81      0.39 o
   4  -1   7        6.83       10.85      0.45 o
   5  -1   7       87.48       88.49      1.22 o
   6  -1   7       50.72       50.15      0.95 o
   7  -1   7       95.19       88.93      2.00 o
   8  -1   7       43.54       44.33      1.54 o
   9  -1   7        2.14        2.88      1.00 o
 -11   0   7       63.24       62.43      2.94 o
 -10   0   7      125.09      117.71      2.68 o
  -9   0   7      108.47      117.22      2.26 o
  -8   0   7       32.82       35.16      1.30 o
  -7   0   7       38.48       38.01      0.90 o
  -6   0   7      160.96      155.13      1.97 o
  -5   0   7      139.04      148.17      1.73 o
  -4   0   7      515.36      558.98      5.46 o
  -3   0   7      235.86      294.16      2.79 o
  -2   0   7       97.01       99.87      1.15 o
  -1   0   7      722.69      699.37      8.55 o
   0   0   7     2479.63     2532.10     64.38 o
   1   0   7      352.37      432.12      5.26 o
   2   0   7       49.38       49.16      0.62 o
   3   0   7       30.08       33.68      0.52 o
   4   0   7        0.00       -0.25      0.25 o
   5   0   7       11.65        8.98      0.42 o
   6   0   7       10.58       10.22      0.54 o
   7   0   7      184.36      176.21      3.14 o
   8   0   7       68.58       79.26      2.01 o
   9   0   7        0.16        0.17      1.06 o
 -11   1   7       22.25       26.59      2.09 o
 -10   1   7       18.52       17.63      1.04 o
  -9   1   7      138.74      131.80      2.40 o
  -8   1   7       38.10       37.75      1.15 o
  -7   1   7        0.78        0.28      0.33 o
  -6   1   7      120.83      114.90      1.48 o
  -5   1   7      835.10      888.76      8.58 o
  -4   1   7      133.79      122.58      1.41 o
  -3   1   7        3.01        6.09      0.23 o
  -2   1   7      341.67      325.20      3.18 o
  -1   1   7       74.20       69.34      0.95 o
   0   1   7      142.60      134.67      1.76 o
   1   1   7      360.84      390.85      4.79 o
   2   1   7        0.16        0.21      0.15 o
   3   1   7      342.67      358.00      3.35 o
   4   1   7       34.09       28.65      0.61 o
   5   1   7       15.25       12.47      0.46 o
   6   1   7       10.11        9.89      0.52 o
   7   1   7       58.66       57.74      1.47 o
   8   1   7        2.79        4.28      0.96 o
 -12   2   7        2.52        2.94      1.42 o
 -11   2   7       28.55       28.39      2.05 o
 -10   2   7        6.68        2.32      0.71 o
  -9   2   7       85.16       84.80      1.81 o
  -8   2   7       10.45        8.00      0.65 o
  -7   2   7      182.09      196.22      2.44 o
  -6   2   7       33.98       33.15      0.77 o
  -5   2   7        8.27        6.90      0.49 o
  -4   2   7      118.02      115.05      1.27 o
  -3   2   7      303.68      275.30      2.48 o
  -2   2   7     1662.43     1561.56     14.64 o
  -1   2   7     1249.33     1230.19     10.96 o
   0   2   7      272.02      294.41      3.05 o
   1   2   7       80.79       87.40      1.00 o
   2   2   7        5.49        2.46      0.22 o
   3   2   7       18.90       20.54      0.51 o
   4   2   7        1.95        1.15      0.32 o
   5   2   7       37.51       36.78      0.82 o
   6   2   7        2.07        0.16      0.73 o
   7   2   7        8.86       12.06      0.99 o
   8   2   7        0.11        0.85      0.92 o
 -12   3   7        4.18        2.32      2.48 o
 -11   3   7        0.90        0.41      1.20 o
 -10   3   7       19.71       19.81      1.01 o
  -9   3   7       32.64       31.97      1.14 o
  -8   3   7        4.41        3.38      0.50 o
  -7   3   7       11.09       17.26      0.57 o
  -6   3   7       17.95       13.79      0.60 o
  -5   3   7      156.49      173.07      1.97 o
  -4   3   7      735.46      716.27      6.94 o
  -3   3   7      243.23      244.83      2.70 o
  -2   3   7       75.86       81.69      0.93 o
  -1   3   7        2.36        3.02      0.22 o
   0   3   7       40.44       31.23      0.53 o
   1   3   7        0.17        1.04      0.53 o
   2   3   7      168.17      180.08      1.85 o
   3   3   7       25.98       26.69      0.62 o
   4   3   7        9.66        7.75      0.47 o
   5   3   7       78.39       68.28      1.16 o
   6   3   7        2.86        2.22      0.66 o
   7   3   7        0.86       -0.64      1.04 o
   8   3   7       41.25       40.27      2.24 o
 -11   4   7        2.14       -0.45      1.11 o
 -10   4   7        4.83        3.23      0.75 o
  -9   4   7      127.31      132.48      2.40 o
  -8   4   7       23.28       25.10      0.88 o
  -7   4   7      742.14      728.69      7.70 o
  -6   4   7      267.66      272.65      3.18 o
  -5   4   7      229.38      221.25      2.60 o
  -4   4   7      159.65      142.15      1.80 o
  -3   4   7       16.36       29.21      0.74 o
  -2   4   7      268.99      262.96      2.55 o
  -1   4   7        3.70        0.35      0.32 o
   0   4   7       18.95       18.46      0.49 o
   1   4   7        5.11        5.62      0.35 o
   2   4   7      432.47      430.31      4.33 o
   3   4   7      379.04      362.89      3.56 o
   4   4   7       48.56       46.17      1.02 o
   5   4   7      192.63      186.37      2.91 o
   6   4   7       65.01       70.06      1.85 o
   7   4   7      118.83      129.18      3.88 o
 -11   5   7        8.34        8.33      2.20 o
 -10   5   7       14.18       16.98      1.43 o
  -9   5   7        0.57        0.09      0.85 o
  -8   5   7       41.97       39.39      1.22 o
  -7   5   7      120.44      115.03      2.08 o
  -6   5   7       33.20       35.16      0.86 o
  -5   5   7      131.43      142.56      1.85 o
  -4   5   7       24.43       25.17      0.92 o
  -3   5   7        3.79        3.52      0.35 o
  -2   5   7      375.67      407.50      4.11 o
  -1   5   7      165.24      169.77      1.93 o
   0   5   7      176.50      171.90      1.96 o
   1   5   7      202.82      198.36      2.92 o
   2   5   7      634.53      646.50      6.40 o
   3   5   7       19.58       19.03      0.64 o
   4   5   7       11.69       15.02      0.83 o
   5   5   7        0.32        1.12      0.82 o
   6   5   7        8.95        5.67      1.04 o
 -11   6   7       27.13       24.20      2.01 o
 -10   6   7       88.82       81.71      2.58 o
  -9   6   7       88.91       83.40      2.13 o
  -8   6   7       99.20       92.69      2.50 o
  -7   6   7        3.74        2.62      0.52 o
  -6   6   7        0.16        0.86      0.39 o
  -5   6   7       13.07       12.78      0.64 o
  -4   6   7      448.16      418.03      4.97 o
  -3   6   7        2.07        1.91      0.40 o
  -2   6   7       13.62       14.95      0.57 o
  -1   6   7      201.17      193.85      2.23 o
   0   6   7        0.02       -0.33      0.33 o
   1   6   7        8.87        7.78      0.50 o
   2   6   7       81.86       76.41      1.32 o
   3   6   7       37.44       37.96      1.32 o
   4   6   7        3.08        2.44      0.85 o
   5   6   7        4.28        3.11      0.82 o
   6   6   7        0.30        0.73      1.16 o
 -10   7   7        5.43        2.15      1.32 o
  -9   7   7       53.77       61.29      1.92 o
  -8   7   7      287.90      299.65      7.23 o
  -7   7   7       12.09        9.86      0.87 o
  -6   7   7       12.63       14.71      0.81 o
  -5   7   7       31.28       29.97      1.06 o
  -4   7   7      576.14      568.58      6.65 o
  -3   7   7        0.46       -0.42      0.42 o
  -2   7   7        0.08       -0.37      0.37 o
  -1   7   7        8.45        8.15      0.52 o
   0   7   7        0.85        4.94      0.50 o
   1   7   7       38.85       34.34      1.08 o
   2   7   7       40.53       39.28      1.87 o
   3   7   7        7.03        5.71      0.95 o
   4   7   7       22.16       20.20      1.36 o
   5   7   7        6.74        4.24      0.91 o
 -10   8   7        4.56        4.70      1.59 o
  -9   8   7        2.89        3.46      1.05 o
  -8   8   7       55.57       53.37      1.78 o
  -7   8   7        8.32        5.27      1.03 o
  -6   8   7       24.05       24.47      1.36 o
  -5   8   7       42.41       44.26      1.50 o
  -4   8   7       54.01       46.97      1.88 o
  -3   8   7        0.23       -0.48      0.68 o
  -2   8   7      447.84      395.43      6.06 o
  -1   8   7       16.56       18.90      1.04 o
   0   8   7        0.38       -0.73      0.73 o
   1   8   7       10.05        9.60      1.00 o
   2   8   7        1.24        1.22      0.85 o
   3   8   7       38.56       41.84      1.82 o
   4   8   7        4.21        7.19      1.15 o
  -9   9   7        0.77       -0.90      1.17 o
  -8   9   7        0.16        0.18      0.92 o
  -7   9   7        5.44        3.74      0.98 o
  -6   9   7        8.48       14.52      1.24 o
  -5   9   7       19.65       17.22      1.26 o
  -4   9   7       85.07       77.81      2.93 o
  -3   9   7        0.91       -0.01      0.80 o
  -2   9   7        1.93        0.50      0.85 o
  -1   9   7        5.18        7.85      1.01 o
   0   9   7        4.86        2.24      0.88 o
   1   9   7        3.40        5.39      1.01 o
   2   9   7        0.17        1.74      0.97 o
  -8  10   7       16.73       18.20      3.35 o
  -7  10   7        1.24        0.45      1.14 o
  -6  10   7        3.82        2.64      0.99 o
  -5  10   7        3.29        2.08      1.08 o
  -4  10   7        0.12        0.21      0.90 o
  -3  10   7        0.61        0.94      0.92 o
  -2  10   7        0.97        0.40      0.98 o
  -1  10   7       23.51       32.67      1.68 o
   0  10   7       32.12       34.71      1.75 o
   1  10   7        2.42        0.36      1.02 o
  -5  11   7       14.28       21.34      3.79 o
  -4  11   7       35.32       42.72      2.03 o
  -3  11   7        8.05       10.25      1.30 o
  -2  11   7        2.32        2.09      1.05 o
  -1 -11   8        4.53        5.95      1.17 o
   0 -11   8        0.52        0.29      0.88 o
   1 -11   8       19.33       21.10      1.04 o
   2 -11   8        3.03        2.36      0.91 o
   3 -11   8       37.95       55.25      1.57 o
  -4 -10   8        4.08        5.35      1.23 o
  -3 -10   8        1.40        1.52      0.87 o
  -2 -10   8        6.57        8.92      1.12 o
  -1 -10   8       27.77       26.99      1.01 o
   0 -10   8       10.47       12.06      0.76 o
   1 -10   8      134.81      124.24      2.03 o
   2 -10   8        2.08        2.61      0.63 o
   3 -10   8        2.08        4.19      0.74 o
   4 -10   8       29.67       28.76      1.12 o
   5 -10   8        6.87        9.70      0.80 o
  -5  -9   8        0.92        1.38      1.29 o
  -4  -9   8        0.20       -0.62      0.95 o
  -3  -9   8       73.81       80.07      1.77 o
  -2  -9   8        2.20        1.67      0.53 o
  -1  -9   8        5.92        6.68      0.82 o
   0  -9   8      109.08       90.27      1.62 o
   1  -9   8       88.89       91.02      1.64 o
   2  -9   8       74.00       72.38      1.46 o
   3  -9   8        2.74        2.49      0.59 o
   4  -9   8        9.26       12.41      0.76 o
   5  -9   8       22.97       24.30      1.17 o
   6  -9   8        0.04       -0.03      0.63 o
  -6  -8   8        4.22        7.07      1.46 o
  -5  -8   8       42.36       43.67      1.73 o
  -4  -8   8       10.47       10.42      0.84 o
  -3  -8   8      210.07      217.91      3.25 o
  -2  -8   8        2.58        2.20      0.49 o
  -1  -8   8       33.82       31.76      0.95 o
   0  -8   8        0.16       -0.01      0.49 o
   1  -8   8        1.70        0.38      0.51 o
   2  -8   8       12.62       11.87      0.68 o
   3  -8   8        0.52       -0.48      0.48 o
   4  -8   8        6.97        6.39      0.66 o
   5  -8   8       33.45       26.52      0.98 o
   6  -8   8       11.54        9.76      0.96 o
   7  -8   8        9.31        8.55      1.01 o
  -7  -7   8        1.84        3.12      1.28 o
  -6  -7   8       44.33       36.80      1.36 o
  -5  -7   8       12.19       13.54      0.97 o
  -4  -7   8       31.98       31.05      1.12 o
  -3  -7   8       70.26       57.97      1.25 o
  -2  -7   8      132.58      133.84      1.81 o
  -1  -7   8       21.92       25.12      0.72 o
   0  -7   8      145.73      138.08      1.82 o
   1  -7   8       12.86       16.84      0.65 o
   2  -7   8      602.34      587.65      5.95 o
   3  -7   8        5.90        4.38      0.48 o
   4  -7   8       28.69       25.26      0.90 o
   5  -7   8       33.34       31.47      1.12 o
   6  -7   8       16.61       12.30      0.98 o
   7  -7   8        6.45        5.87      0.92 o
  -8  -6   8        6.83        7.52      1.44 o
  -7  -6   8       44.35       45.26      1.44 o
  -6  -6   8        6.97        6.72      0.95 o
  -5  -6   8        3.72        3.43      0.63 o
  -4  -6   8        0.32       -0.10      0.49 o
  -3  -6   8        4.50        2.42      0.43 o
  -2  -6   8        0.48        0.68      0.39 o
  -1  -6   8      143.70      146.55      1.74 o
   0  -6   8        4.85        3.05      0.37 o
   1  -6   8       33.23       33.06      0.74 o
   2  -6   8      401.00      389.15      3.83 o
   3  -6   8       58.39       56.54      1.01 o
   4  -6   8        0.06       -0.39      0.39 o
   5  -6   8       71.70       57.17      1.59 o
   6  -6   8      113.35      111.31      2.40 o
   7  -6   8        9.83       11.93      1.02 o
   8  -6   8       17.52       19.74      1.38 o
  -9  -5   8        0.24        1.03      1.17 o
  -8  -5   8       65.78       58.56      1.84 o
  -7  -5   8      153.38      167.89      3.51 o
  -6  -5   8       45.04       46.50      1.32 o
  -5  -5   8        5.81        5.80      0.57 o
  -4  -5   8        0.01       -0.38      0.38 o
  -3  -5   8        0.64       -0.04      0.33 o
  -2  -5   8        0.31        0.95      0.31 o
  -1  -5   8        3.45        3.75      0.31 o
   0  -5   8       29.18       24.53      0.56 o
   1  -5   8       63.20       59.65      0.90 o
   2  -5   8       73.72       74.27      1.08 o
   3  -5   8      421.44      421.46      4.54 o
   4  -5   8        4.52        3.38      0.45 o
   5  -5   8      285.79      296.27      4.07 o
   6  -5   8        5.04        7.87      0.85 o
   7  -5   8      341.59      367.29      5.75 o
   8  -5   8        3.54        7.73      1.08 o
 -10  -4   8        4.02        5.01      1.44 o
  -9  -4   8       16.77       12.11      1.23 o
  -8  -4   8       17.43       12.40      0.89 o
  -7  -4   8      109.76      113.12      2.15 o
  -6  -4   8       17.59       17.68      0.75 o
  -5  -4   8       41.52       36.31      0.89 o
  -4  -4   8        2.20        5.17      0.44 o
  -3  -4   8        6.78        7.69      0.44 o
  -2  -4   8      825.68      885.81      7.61 o
  -1  -4   8     1295.88     1365.65     11.53 o
   0  -4   8        0.51       -0.02      0.25 o
   1  -4   8       83.56       82.35      1.03 o
   2  -4   8        4.50        4.63      0.34 o
   3  -4   8      106.74       89.57      1.14 o
   4  -4   8      548.11      545.51      6.35 o
   5  -4   8      374.90      392.64      4.35 o
   6  -4   8       14.96       14.19      0.71 o
   7  -4   8       74.93       78.28      2.14 o
   8  -4   8        0.15       -0.81      0.85 o
 -10  -3   8        0.70        1.37      1.11 o
  -9  -3   8        0.68        0.66      0.74 o
  -8  -3   8        2.83        3.46      0.69 o
  -7  -3   8      153.86      155.52      2.38 o
  -6  -3   8      220.38      212.71      2.67 o
  -5  -3   8       38.67       36.30      0.86 o
  -4  -3   8        1.96        0.93      0.31 o
  -3  -3   8      191.79      179.33      1.89 o
  -2  -3   8      772.24      780.14      6.69 o
  -1  -3   8     1271.12     1255.84     10.58 o
   0  -3   8        5.75        6.86      0.36 o
   1  -3   8      129.25      135.34      1.66 o
   2  -3   8      389.02      361.87      3.53 o
   3  -3   8       86.04      109.26      1.24 o
   4  -3   8      197.86      212.67      2.32 o
   5  -3   8       77.59       90.64      1.36 o
   6  -3   8      108.03      108.28      1.90 o
   7  -3   8        9.09        7.42      0.81 o
   8  -3   8        1.04        0.21      0.69 o
 -11  -2   8        3.78        8.71      1.56 o
 -10  -2   8       36.42       33.88      2.16 o
  -9  -2   8        0.50        2.37      0.73 o
  -8  -2   8      226.36      223.47      3.15 o
  -7  -2   8      186.61      196.81      2.77 o
  -6  -2   8      330.98      332.25      3.79 o
  -5  -2   8      665.29      657.29      6.46 o
  -4  -2   8        0.34        0.40      0.44 o
  -3  -2   8      525.53      496.41      4.60 o
  -2  -2   8      123.32      135.51      1.33 o
  -1  -2   8        3.48        4.05      0.17 o
   0  -2   8       43.77       45.58      0.90 o
   1  -2   8      207.77      242.56      3.04 o
   2  -2   8        2.30        0.76      0.23 o
   3  -2   8      165.97      156.32      1.82 o
   4  -2   8       36.76       34.27      0.69 o
   5  -2   8        1.41        0.79      0.35 o
   6  -2   8       25.95       19.37      0.73 o
   7  -2   8       15.89       19.71      0.90 o
   8  -2   8        3.87        7.97      1.33 o
 -11  -1   8        0.07        1.26      1.20 o
 -10  -1   8       39.11       34.13      1.48 o
  -9  -1   8       10.10       10.90      0.86 o
  -8  -1   8      347.53      372.63      5.15 o
  -7  -1   8        0.66       -0.36      0.42 o
  -6  -1   8      508.55      521.70      5.60 o
  -5  -1   8        0.42        0.61      0.30 o
  -4  -1   8      384.95      359.14      3.42 o
  -3  -1   8     1852.65     1892.14     16.86 o
  -2  -1   8        6.45        6.48      0.22 o
  -1  -1   8        2.76        6.60      0.35 o
   0  -1   8      194.53      187.80      5.67 o
   1  -1   8      145.39      166.24      3.11 o
   2  -1   8       93.61      120.51      1.79 o
   3  -1   8      320.90      317.52      3.15 o
   4  -1   8      153.79      158.51      1.78 o
   5  -1   8       13.38       10.58      0.49 o
   6  -1   8        5.65        5.19      0.49 o
   7  -1   8        3.87        5.30      0.82 o
   8  -1   8        0.04        0.47      0.86 o
 -11   0   8       19.19       16.36      1.71 o
 -10   0   8       26.76       27.34      1.27 o
  -9   0   8      115.14      110.43      3.12 o
  -8   0   8        1.30        0.85      0.56 o
  -7   0   8      148.83      121.40      1.87 o
  -6   0   8      112.61      131.83      1.90 o
  -5   0   8        1.48        0.62      0.27 o
  -4   0   8       33.13       32.10      0.61 o
  -3   0   8      478.17      465.74      4.37 o
  -2   0   8      484.83      494.30      6.07 o
  -1   0   8       14.75       10.81      0.45 o
   0   0   8      123.18      137.67      4.61 o
   1   0   8       18.74       19.91      0.53 o
   2   0   8      587.93      563.59      6.19 o
   3   0   8       30.43       32.21      0.58 o
   4   0   8        4.01        7.31      0.41 o
   5   0   8       16.83       18.07      0.60 o
   6   0   8        0.03        0.09      0.45 o
   7   0   8        0.96        0.51      0.81 o
   8   0   8        9.02       13.94      1.18 o
 -11   1   8       93.78       99.94      3.62 o
 -10   1   8       43.52       35.47      1.34 o
  -9   1   8       25.89       32.88      1.20 o
  -8   1   8        7.29        8.60      0.68 o
  -7   1   8       20.06       19.04      0.63 o
  -6   1   8      344.08      351.20      4.21 o
  -5   1   8      445.23      453.00      4.54 o
  -4   1   8       37.42       33.08      0.61 o
  -3   1   8      124.60      138.89      1.49 o
  -2   1   8       90.86      102.13      1.43 o
  -1   1   8        1.38        1.91      0.18 o
   0   1   8      173.49      188.43      2.40 o
   1   1   8      828.82      854.84     11.37 o
   2   1   8      554.02      501.81      4.78 o
   3   1   8       80.41       94.23      1.16 o
   4   1   8       39.55       40.48      0.76 o
   5   1   8       40.35       35.66      0.85 o
   6   1   8       14.13       16.91      0.76 o
   7   1   8       16.19       15.57      1.14 o
   8   1   8        0.55        1.15      0.92 o
 -11   2   8        7.08        8.55      1.76 o
 -10   2   8        4.37        2.40      0.70 o
  -9   2   8       11.55        8.57      0.75 o
  -8   2   8       20.74       16.75      0.81 o
  -7   2   8        9.02        9.23      0.56 o
  -6   2   8       21.73       31.88      0.77 o
  -5   2   8      172.40      170.74      1.82 o
  -4   2   8        0.16       -0.08      0.21 o
  -3   2   8       49.28       36.59      0.54 o
  -2   2   8        0.60        2.34      0.17 o
  -1   2   8      139.52      106.93      1.44 o
   0   2   8       23.13       21.96      0.59 o
   1   2   8       13.01       21.48      0.45 o
   2   2   8        0.16        0.59      0.20 o
   3   2   8      114.31      114.57      1.31 o
   4   2   8      119.31      106.87      1.31 o
   5   2   8      100.07       95.33      1.70 o
   6   2   8        3.42        1.04      0.60 o
   7   2   8        2.55        7.79      0.99 o
 -11   3   8        4.61        7.35      1.46 o
 -10   3   8        3.72        2.60      0.69 o
  -9   3   8        0.02       -0.55      0.56 o
  -8   3   8       54.61       50.79      1.18 o
  -7   3   8       71.97       76.71      1.20 o
  -6   3   8        3.98        4.15      0.40 o
  -5   3   8       47.02       44.27      0.79 o
  -4   3   8       14.72       12.76      0.41 o
  -3   3   8      260.42      268.26      2.74 o
  -2   3   8        3.33        2.28      0.23 o
  -1   3   8     1349.67     1350.15     13.48 o
   0   3   8      169.95      194.45      2.14 o
   1   3   8      106.34      112.94      1.38 o
   2   3   8       58.35       62.17      0.90 o
   3   3   8        0.87        0.67      0.35 o
   4   3   8       24.38       30.45      0.78 o
   5   3   8      489.20      498.43      5.91 o
   6   3   8        4.53        6.33      0.93 o
   7   3   8        3.35        4.77      1.32 o
 -11   4   8        5.46        4.88      1.36 o
 -10   4   8       74.40       84.17      1.93 o
  -9   4   8       74.03       84.73      1.82 o
  -8   4   8       94.34       83.40      1.57 o
  -7   4   8      172.98      162.59      2.17 o
  -6   4   8        3.40        4.04      0.43 o
  -5   4   8       36.49       36.98      0.76 o
  -4   4   8       91.50       98.53      1.42 o
  -3   4   8      149.15      157.97      1.90 o
  -2   4   8       41.55       28.17      0.54 o
  -1   4   8      351.20      352.82      3.52 o
   0   4   8        2.70        2.88      0.37 o
   1   4   8       32.46       36.48      0.70 o
   2   4   8        0.00        0.80      0.34 o
   3   4   8      260.37      236.97      2.81 o
   4   4   8       96.72      107.50      1.63 o
   5   4   8      111.09      122.51      2.53 o
   6   4   8      126.54      127.12      2.92 o
 -11   5   8       12.59       10.07      1.60 o
 -10   5   8      123.80      123.48      3.10 o
  -9   5   8      129.21      126.62      2.42 o
  -8   5   8      173.37      170.95      2.82 o
  -7   5   8       59.19       58.35      1.25 o
  -6   5   8       42.06       40.99      0.91 o
  -5   5   8      180.78      175.50      2.79 o
  -4   5   8       33.25       33.99      0.82 o
  -3   5   8      439.85      425.34      4.58 o
  -2   5   8       29.29       29.47      0.66 o
  -1   5   8      435.66      417.74      4.20 o
   0   5   8       16.36       23.78      0.63 o
   1   5   8       72.57       71.31      1.21 o
   2   5   8      259.46      244.10      2.89 o
   3   5   8        3.79        5.31      0.51 o
   4   5   8      357.46      365.48      5.03 o
   5   5   8        7.21        6.00      0.94 o
   6   5   8        2.71        1.24      1.77 o
 -11   6   8       19.28       21.61      1.90 o
 -10   6   8        0.96        1.25      0.84 o
  -9   6   8       57.89       58.73      1.82 o
  -8   6   8       33.85       33.88      1.38 o
  -7   6   8       20.65       23.32      0.95 o
  -6   6   8        8.42       13.43      0.61 o
  -5   6   8      550.53      521.09      6.52 o
  -4   6   8        3.97        5.16      0.49 o
  -3   6   8      173.48      178.22      2.24 o
  -2   6   8       70.11       67.96      1.09 o
  -1   6   8      117.81      125.88      1.61 o
   0   6   8        8.10        6.06      0.47 o
   1   6   8       51.02       41.33      0.93 o
   2   6   8       41.07       36.79      1.02 o
   3   6   8        2.76        6.22      0.78 o
   4   6   8       74.78       75.35      2.22 o
   5   6   8        7.80        6.96      1.04 o
 -10   7   8       33.15       38.37      1.90 o
  -9   7   8        6.31        4.86      0.86 o
  -8   7   8       20.89       19.94      1.38 o
  -7   7   8      150.43      138.41      2.92 o
  -6   7   8       12.30       10.32      0.77 o
  -5   7   8      119.15      126.77      2.69 o
  -4   7   8       10.68       11.86      0.73 o
  -3   7   8        8.82        8.11      0.56 o
  -2   7   8        0.62       -0.19      0.38 o
  -1   7   8        0.98        1.22      0.43 o
   0   7   8       81.26       76.57      1.47 o
   1   7   8       43.68       32.79      1.26 o
   2   7   8      149.93      148.93      3.20 o
   3   7   8       70.97       81.90      2.35 o
   4   7   8      103.12      115.11      3.55 o
 -10   8   8        8.17        9.75      2.68 o
  -9   8   8        0.29       -0.76      0.76 o
  -8   8   8        0.87       -0.16      0.75 o
  -7   8   8        0.80       -0.81      0.81 o
  -6   8   8       12.55       15.06      1.17 o
  -5   8   8        2.48        1.80      0.82 o
  -4   8   8       14.55       14.56      0.94 o
  -3   8   8       24.65       22.57      1.07 o
  -2   8   8       42.62       41.00      1.43 o
  -1   8   8      191.91      184.55      3.58 o
   0   8   8        2.58        2.65      0.83 o
   1   8   8        7.51        7.80      1.11 o
   2   8   8      112.72      127.31      3.10 o
   3   8   8        9.99       11.15      1.39 o
  -9   9   8        7.38        5.88      1.42 o
  -8   9   8       11.42       12.52      1.26 o
  -7   9   8       37.92       44.03      1.88 o
  -6   9   8       20.44       19.24      1.65 o
  -5   9   8        1.62        0.38      0.81 o
  -4   9   8       15.78       16.58      1.90 o
  -3   9   8        7.56        5.99      0.93 o
  -2   9   8        1.75        1.00      0.82 o
  -1   9   8       30.19       26.78      1.62 o
   0   9   8       16.65       16.51      1.80 o
   1   9   8        3.01        3.59      1.19 o
   2   9   8        0.09       -0.15      1.70 o
  -7  10   8        0.13       -0.61      1.04 o
  -6  10   8        0.11       -0.15      0.86 o
  -5  10   8        4.06        7.67      1.18 o
  -4  10   8        2.59        1.23      0.95 o
  -3  10   8       50.31       56.96      2.34 o
  -2  10   8        0.22        0.60      0.94 o
  -1  10   8        3.44        3.00      1.01 o
   0  10   8       10.02       11.60      1.23 o
  -3 -10   9       48.00       47.29      1.62 o
  -2 -10   9       87.30       85.61      2.56 o
  -1 -10   9       15.71       14.86      0.83 o
   0 -10   9       33.53       34.65      1.11 o
   1 -10   9        0.72        1.04      0.61 o
   2 -10   9        1.34       -0.64      0.64 o
   3 -10   9      119.25      130.28      2.16 o
   4 -10   9       26.58       27.31      1.04 o
  -5  -9   9        0.25       -0.01      0.95 o
  -4  -9   9        1.70       -0.04      1.16 o
  -3  -9   9       32.86       35.68      1.21 o
  -2  -9   9       29.63       27.42      0.96 o
  -1  -9   9      113.00      121.00      1.96 o
   0  -9   9       19.38       18.15      0.91 o
   1  -9   9       28.44       31.32      1.00 o
   2  -9   9       35.73       42.07      1.15 o
   3  -9   9        0.90        0.19      0.57 o
   4  -9   9        0.02        0.45      0.57 o
   5  -9   9       13.37       14.24      0.87 o
  -6  -8   9        2.29       -0.87      0.87 o
  -5  -8   9        9.83        9.05      0.87 o
  -4  -8   9       51.92       52.70      1.49 o
  -3  -8   9        4.18        5.72      0.62 o
  -2  -8   9        7.41        8.45      0.60 o
  -1  -8   9       12.48       11.05      0.67 o
   0  -8   9       89.69       86.12      1.53 o
   1  -8   9      302.81      322.37      3.86 o
   2  -8   9        3.31        2.05      0.55 o
   3  -8   9        6.38        6.03      0.62 o
   4  -8   9        2.09        2.65      0.61 o
   5  -8   9        8.06        7.69      0.71 o
   6  -8   9        0.36       -0.60      0.86 o
  -7  -7   9       12.44       15.33      1.50 o
  -6  -7   9       28.83       35.53      1.33 o
  -5  -7   9        0.05       -0.53      0.66 o
  -4  -7   9        0.90        0.19      0.57 o
  -3  -7   9      236.02      227.30      2.90 o
  -2  -7   9       11.67       10.16      0.57 o
  -1  -7   9       19.74       24.73      0.82 o
   0  -7   9      616.23      595.79      6.04 o
   1  -7   9        0.58        1.59      0.47 o
   2  -7   9        0.16        0.42      0.42 o
   3  -7   9       44.86       49.34      1.56 o
   4  -7   9        8.85        5.87      0.61 o
   5  -7   9       91.77       87.79      1.82 o
   6  -7   9       16.22       15.74      1.44 o
   7  -7   9      100.87      101.91      2.78 o
  -8  -6   9       10.96       11.01      1.29 o
  -7  -6   9       17.09       14.63      0.95 o
  -6  -6   9        4.21        4.40      0.69 o
  -5  -6   9        3.67        4.42      0.63 o
  -4  -6   9        9.64        9.51      0.71 o
  -3  -6   9      131.80      118.64      1.87 o
  -2  -6   9      471.92      445.05      4.62 o
  -1  -6   9       33.67       33.36      0.84 o
   0  -6   9       50.02       55.21      1.21 o
   1  -6   9      167.83      158.82      2.12 o
   2  -6   9       42.92       44.49      1.20 o
   3  -6   9        0.01       -0.37      0.37 o
   4  -6   9       67.58       67.80      1.45 o
   5  -6   9       77.12       73.30      1.83 o
   6  -6   9       22.37       27.61      1.42 o
   7  -6   9      180.34      180.64      3.92 o
  -9  -5   9       32.29       35.09      2.28 o
  -8  -5   9        7.89        9.44      0.96 o
  -7  -5   9        4.80        6.96      0.76 o
  -6  -5   9       46.95       48.91      1.36 o
  -5  -5   9      236.24      234.27      3.47 o
  -4  -5   9      123.47      109.97      1.78 o
  -3  -5   9       22.95       25.12      0.67 o
  -2  -5   9      796.02      790.59      7.29 o
  -1  -5   9       96.30      104.14      1.25 o
   0  -5   9       24.47       20.10      0.54 o
   1  -5   9      214.90      204.02      2.16 o
   2  -5   9      228.08      230.78      2.73 o
   3  -5   9        5.96        2.54      0.40 o
   4  -5   9      256.57      267.79      3.42 o
   5  -5   9      307.41      332.63      4.17 o
   6  -5   9        1.39        3.49      0.84 o
   7  -5   9       68.52       73.99      2.20 o
   8  -5   9        1.19        2.43      0.94 o
  -9  -4   9        1.32        0.01      1.07 o
  -8  -4   9       16.93       20.18      1.03 o
  -7  -4   9        0.17       -0.43      0.57 o
  -6  -4   9      141.17      139.12      2.36 o
  -5  -4   9       31.46       29.82      0.90 o
  -4  -4   9      594.02      580.00      6.21 o
  -3  -4   9        0.76       -0.33      0.33 o
  -2  -4   9        1.56        0.61      0.30 o
  -1  -4   9        1.21        1.99      0.37 o
   0  -4   9       20.90       17.66      0.48 o
   1  -4   9     1013.78      993.83      9.43 o
   2  -4   9      121.69      125.97      1.62 o
   3  -4   9      245.76      262.67      2.74 o
   4  -4   9        9.49        6.70      0.53 o
   5  -4   9        2.57        5.12      0.54 o
   6  -4   9        3.53        5.50      0.74 o
   7  -4   9       18.75       19.97      1.22 o
   8  -4   9        4.10        2.77      0.96 o
 -10  -3   9        0.03       -0.86      1.16 o
  -9  -3   9       23.19       29.78      1.22 o
  -8  -3   9       59.31       59.23      1.53 o
  -7  -3   9      325.83      336.21      4.73 o
  -6  -3   9      282.43      268.20      3.48 o
  -5  -3   9      359.38      364.28      4.92 o
  -4  -3   9        0.37        0.24      0.30 o
  -3  -3   9        0.67       -0.07      0.25 o
  -2  -3   9      106.51       87.11      1.00 o
  -1  -3   9       91.37       80.35      0.95 o
   0  -3   9      468.70      481.56      5.03 o
   1  -3   9      118.61      107.39      1.56 o
   2  -3   9      311.54      314.33      2.95 o
   3  -3   9      167.14      177.53      2.26 o
   4  -3   9        0.02        1.79      0.38 o
   5  -3   9       25.76       19.08      0.72 o
   6  -3   9        0.85       -0.48      0.62 o
   7  -3   9       18.75       15.80      1.31 o
   8  -3   9        2.08        1.57      0.76 o
 -10  -2   9        0.14        1.30      0.84 o
  -9  -2   9       23.37       18.45      1.01 o
  -8  -2   9      157.85      170.87      3.69 o
  -7  -2   9       47.90       52.79      1.63 o
  -6  -2   9      193.50      179.20      2.49 o
  -5  -2   9      420.26      450.93      4.56 o
  -4  -2   9        5.74        7.00      0.35 o
  -3  -2   9        2.27        3.36      0.27 o
  -2  -2   9       37.36       34.90      0.54 o
  -1  -2   9        2.84        4.80      0.25 o
   0  -2   9      397.49      452.31      7.16 o
   1  -2   9       10.52       11.37      0.58 o
   2  -2   9        1.13        0.32      0.26 o
   3  -2   9       14.58       21.86      0.67 o
   4  -2   9      108.16      130.68      1.81 o
   5  -2   9       18.10       13.32      0.63 o
   6  -2   9       76.95       64.17      1.44 o
   7  -2   9        5.39        8.33      0.79 o
   8  -2   9        0.88       -0.01      0.89 o
 -11  -1   9        0.31        0.40      1.83 o
 -10  -1   9      171.84      200.70      3.79 o
  -9  -1   9       17.13       18.70      1.00 o
  -8  -1   9      117.92      124.78      2.26 o
  -7  -1   9      374.88      368.08      4.55 o
  -6  -1   9      469.58      492.86      5.76 o
  -5  -1   9      181.39      178.57      2.68 o
  -4  -1   9      119.22      113.47      1.41 o
  -3  -1   9       17.37       15.79      0.40 o
  -2  -1   9      780.42      813.61      8.94 o
  -1  -1   9       51.96       49.69      1.00 o
   0  -1   9      382.26      409.22      7.97 o
   1  -1   9      801.72      829.51     11.16 o
   2  -1   9       41.15       33.17      0.67 o
   3  -1   9       39.74       39.17      0.85 o
   4  -1   9        0.10        0.51      0.29 o
   5  -1   9       17.17       12.84      0.59 o
   6  -1   9       90.20       87.58      1.54 o
   7  -1   9       13.71       14.22      1.09 o
   8  -1   9        5.23        4.16      1.01 o
 -11   0   9       12.24       13.49      1.74 o
 -10   0   9        1.62        0.75      0.73 o
  -9   0   9       29.61       32.38      1.66 o
  -8   0   9       60.79       63.13      1.49 o
  -7   0   9       72.33       74.70      1.39 o
  -6   0   9      258.21      264.07      3.07 o
  -5   0   9       70.28       65.64      1.03 o
  -4   0   9       50.69       47.95      0.72 o
  -3   0   9       41.50       54.17      0.77 o
  -2   0   9       36.33       46.19      0.79 o
  -1   0   9       14.13       19.08      1.49 o
   0   0   9      352.54      341.10      9.85 o
   1   0   9       46.07       47.15      0.90 o
   2   0   9        1.92        1.34      0.25 o
   3   0   9        0.12        0.42      0.32 o
   4   0   9       97.10       87.87      1.42 o
   5   0   9        3.01        2.74      0.46 o
   6   0   9       77.10       76.07      1.81 o
   7   0   9       20.33       23.71      1.32 o
   8   0   9        7.36        6.19      1.04 o
 -11   1   9        0.03        1.21      1.04 o
 -10   1   9       76.22       82.03      1.95 o
  -9   1   9       14.75       11.02      0.80 o
  -8   1   9       19.47       11.98      0.74 o
  -7   1   9       40.56       36.91      0.88 o
  -6   1   9        0.90        0.45      0.34 o
  -5   1   9        0.97        0.98      0.32 o
  -4   1   9      177.00      201.62      2.15 o
  -3   1   9        2.16        4.86      0.22 o
  -2   1   9      750.38      740.95      8.99 o
  -1   1   9       62.46       64.60      0.95 o
   0   1   9      621.89      631.66      8.54 o
   1   1   9      177.76      183.71      3.70 o
   2   1   9      732.07      720.67      7.88 o
   3   1   9       12.29       16.74      0.51 o
   4   1   9        2.48        4.41      0.41 o
   5   1   9        2.19        1.92      0.44 o
   6   1   9        6.77        6.36      0.74 o
   7   1   9       54.43       51.24      2.00 o
 -11   2   9       97.43      104.01      4.43 o
 -10   2   9        6.86        6.76      0.80 o
  -9   2   9        1.02       -0.26      0.55 o
  -8   2   9        6.31        4.50      0.81 o
  -7   2   9      102.49       97.47      1.60 o
  -6   2   9      118.56      122.74      1.47 o
  -5   2   9      450.16      471.02      4.43 o
  -4   2   9      145.90      147.84      1.56 o
  -3   2   9      145.16      145.71      1.68 o
  -2   2   9      500.71      443.71      4.96 o
  -1   2   9       27.34       29.06      0.71 o
   0   2   9      114.64      116.83      1.75 o
   1   2   9      112.12      121.70      1.57 o
   2   2   9      153.75      159.03      2.41 o
   3   2   9       94.80      102.60      1.40 o
   4   2   9       20.53       16.84      0.90 o
   5   2   9       18.36       15.75      0.72 o
   6   2   9       22.56       25.33      1.11 o
   7   2   9        0.38        0.46      0.86 o
 -11   3   9        0.93       -0.95      0.95 o
 -10   3   9        7.41        5.77      0.78 o
  -9   3   9       23.05       22.53      0.99 o
  -8   3   9       47.56       48.98      1.17 o
  -7   3   9      157.51      152.08      1.91 o
  -6   3   9        9.74        6.55      0.40 o
  -5   3   9        0.66        0.69      0.31 o
  -4   3   9       65.96       67.79      1.01 o
  -3   3   9       19.69       20.34      0.55 o
  -2   3   9      349.85      339.46      3.37 o
  -1   3   9      195.90      166.19      2.22 o
   0   3   9      269.01      290.28      3.32 o
   1   3   9      368.34      368.49      3.89 o
   2   3   9      390.93      412.62      4.74 o
   3   3   9      302.47      318.65      3.55 o
   4   3   9      149.40      150.87      1.87 o
   5   3   9       40.87       37.90      1.31 o
   6   3   9       16.13       16.66      1.19 o
 -11   4   9        9.51        8.08      1.17 o
 -10   4   9       64.24       61.48      1.78 o
  -9   4   9       11.77       10.95      0.80 o
  -8   4   9        7.67        8.97      0.65 o
  -7   4   9      237.97      251.57      3.05 o
  -6   4   9        7.06        8.59      0.50 o
  -5   4   9      563.74      566.82      6.03 o
  -4   4   9        4.88        6.89      0.41 o
  -3   4   9     1292.33     1275.39     12.91 o
  -2   4   9       86.34       81.67      1.06 o
  -1   4   9       22.89       25.83      0.57 o
   0   4   9      670.68      687.81      7.06 o
   1   4   9       15.50       14.05      0.63 o
   2   4   9      140.59      144.98      2.01 o
   3   4   9       19.42       13.10      0.69 o
   4   4   9        3.52        3.57      0.72 o
   5   4   9       30.58       34.87      1.26 o
   6   4   9       24.12       23.66      1.63 o
 -11   5   9        7.97       10.52      1.96 o
 -10   5   9       16.85       16.72      1.03 o
  -9   5   9       41.80       42.51      1.36 o
  -8   5   9       81.93       73.62      1.86 o
  -7   5   9        6.62        6.33      0.84 o
  -6   5   9       46.36       45.26      1.07 o
  -5   5   9       98.05       89.86      1.41 o
  -4   5   9      375.87      382.46      4.23 o
  -3   5   9      176.29      172.95      2.30 o
  -2   5   9       55.26       57.82      0.85 o
  -1   5   9      144.93      145.41      1.71 o
   0   5   9        5.08        3.36      0.37 o
   1   5   9       19.96       24.94      0.77 o
   2   5   9      190.01      203.50      2.72 o
   3   5   9        6.51        6.67      0.67 o
   4   5   9        1.91        0.51      0.80 o
   5   5   9        1.52        1.61      0.84 o
 -11   6   9        0.05       -0.07      1.59 o
 -10   6   9        9.18       12.24      1.08 o
  -9   6   9        0.16        0.93      0.82 o
  -8   6   9      242.25      236.85      4.11 o
  -7   6   9       50.01       53.16      2.61 o
  -6   6   9      138.78      127.11      2.22 o
  -5   6   9      130.86      130.65      2.01 o
  -4   6   9       95.84       95.86      1.73 o
  -3   6   9       75.94       76.24      1.33 o
  -2   6   9        8.79       12.81      0.54 o
  -1   6   9        3.56        3.37      0.58 o
   0   6   9        8.74       12.34      0.54 o
   1   6   9        0.04        1.08      0.50 o
   2   6   9       38.68       35.45      1.23 o
   3   6   9       11.80       19.75      1.26 o
   4   6   9       27.21       28.06      1.67 o
 -10   7   9       38.61       43.99      1.72 o
  -9   7   9        0.21        0.48      0.78 o
  -8   7   9        0.91        0.94      0.74 o
  -7   7   9       17.21       11.23      0.95 o
  -6   7   9      101.59      106.52      2.07 o
  -5   7   9        8.39        8.81      0.80 o
  -4   7   9      133.67      122.04      2.12 o
  -3   7   9        6.85        7.89      0.87 o
  -2   7   9      219.81      190.22      2.43 o
  -1   7   9       22.19       15.77      0.71 o
   0   7   9      101.55       87.53      1.94 o
   1   7   9        1.06        1.77      0.65 o
   2   7   9       16.10       21.36      1.46 o
   3   7   9        9.08       15.23      1.38 o
  -9   8   9       17.54       22.03      1.30 o
  -8   8   9       52.02       50.72      1.73 o
  -7   8   9        3.18        4.28      0.96 o
  -6   8   9       11.95       14.83      1.15 o
  -5   8   9       13.36       10.63      1.06 o
  -4   8   9      217.37      205.35      3.61 o
  -3   8   9      115.30      106.56      2.30 o
  -2   8   9      142.67      135.44      2.67 o
  -1   8   9       72.43       75.83      2.19 o
   0   8   9       92.27       98.16      2.54 o
   1   8   9        0.51        1.31      1.26 o
   2   8   9       13.21       11.12      1.33 o
  -8   9   9        0.06       -0.90      0.90 o
  -7   9   9        0.38       -0.89      0.89 o
  -6   9   9        0.67        1.04      1.15 o
  -5   9   9       13.52       10.74      1.11 o
  -4   9   9        5.43        4.42      0.93 o
  -3   9   9       33.68       37.49      1.68 o
  -2   9   9        2.64        0.10      0.81 o
  -1   9   9       36.27       39.63      2.18 o
   0   9   9        0.82        3.86      1.45 o
   1   9   9        1.95        3.91      1.19 o
  -6  10   9        2.94        4.25      1.08 o
  -5  10   9       21.49       26.45      1.56 o
  -4  10   9       17.74       15.19      1.40 o
  -3  10   9        4.34        2.96      0.99 o
  -2  10   9        4.80        3.56      0.96 o
  -1  10   9        1.01        0.21      1.08 o
  -2 -10  10        0.14        0.02      0.72 o
  -1 -10  10        2.40        1.03      0.63 o
   0 -10  10       32.37       28.31      1.01 o
   1 -10  10        0.89        0.71      0.66 o
   2 -10  10        4.55        7.56      0.76 o
   3 -10  10       15.00       18.32      1.69 o
  -4  -9  10       72.73       75.45      2.68 o
  -3  -9  10        1.21        1.17      0.68 o
  -2  -9  10        2.60        4.26      0.64 o
  -1  -9  10        6.82        6.10      0.64 o
   0  -9  10        4.16        6.61      0.65 o
   1  -9  10        9.30        8.59      0.68 o
   2  -9  10        3.05        3.42      0.64 o
   3  -9  10       22.23       26.27      1.03 o
   4  -9  10       36.46       38.69      1.26 o
  -6  -8  10        0.13       -0.52      0.82 o
  -5  -8  10        6.67        5.66      0.84 o
  -4  -8  10       49.23       42.06      1.39 o
  -3  -8  10        7.55        7.54      0.63 o
  -2  -8  10       11.60       14.17      0.69 o
  -1  -8  10        8.38       11.36      0.68 o
   0  -8  10        0.92        2.04      0.55 o
   1  -8  10        0.78        1.32      0.54 o
   2  -8  10       10.44       11.45      0.69 o
   3  -8  10        7.50        6.55      0.72 o
   4  -8  10        0.77        0.12      0.68 o
   5  -8  10        2.33        1.16      0.72 o
   6  -8  10        6.19        0.36      1.94 o
  -7  -7  10        4.52        2.03      0.88 o
  -6  -7  10       25.19       23.98      1.11 o
  -5  -7  10        1.18        0.84      0.75 o
  -4  -7  10       52.31       52.53      1.45 o
  -3  -7  10       44.29       43.68      1.09 o
  -2  -7  10        5.93        6.54      0.60 o
  -1  -7  10       15.69       14.13      0.69 o
   0  -7  10      120.41      111.83      1.62 o
   1  -7  10       14.89       13.89      0.62 o
   2  -7  10      109.47      106.17      1.67 o
   3  -7  10       74.73       75.77      1.40 o
   4  -7  10       22.62       25.56      1.01 o
   5  -7  10        0.01       -0.31      0.80 o
   6  -7  10        9.40        9.85      1.17 o
  -8  -6  10        0.00       -0.21      0.81 o
  -7  -6  10        5.07        5.23      0.78 o
  -6  -6  10       22.74       24.91      1.06 o
  -5  -6  10       12.73       11.81      0.81 o
  -4  -6  10        0.01       -0.50      0.50 o
  -3  -6  10        0.18        0.13      0.46 o
  -2  -6  10       84.58       82.79      1.40 o
  -1  -6  10      323.10      314.36      3.23 o
   0  -6  10      745.58      754.28      7.44 o
   1  -6  10       57.27       54.63      1.02 o
   2  -6  10       46.17       41.97      0.91 o
   3  -6  10        8.32        7.10      0.51 o
   4  -6  10      115.43      113.90      1.87 o
   5  -6  10       37.74       38.33      1.55 o
   6  -6  10       10.67       12.07      1.35 o
   7  -6  10       21.61       23.94      1.78 o
  -9  -5  10        0.07        0.64      1.30 o
  -8  -5  10       42.85       39.36      1.38 o
  -7  -5  10       46.60       44.28      1.37 o
  -6  -5  10       50.78       48.48      1.73 o
  -5  -5  10       92.25       93.02      1.82 o
  -4  -5  10      212.79      210.85      2.91 o
  -3  -5  10      147.24      166.23      1.93 o
  -2  -5  10       25.17       28.03      0.71 o
  -1  -5  10      592.30      585.51      5.22 o
   0  -5  10       20.17       21.58      0.59 o
   1  -5  10      372.31      376.41      3.66 o
   2  -5  10       23.42       20.58      0.62 o
   3  -5  10       35.66       35.69      0.86 o
   4  -5  10       48.58       47.74      1.20 o
   5  -5  10        4.88        5.15      0.74 o
   6  -5  10       89.29       85.62      2.29 o
   7  -5  10        4.49        3.20      1.78 o
  -9  -4  10        1.41        1.66      0.83 o
  -8  -4  10       10.39       10.89      0.86 o
  -7  -4  10        0.07       -0.52      0.58 o
  -6  -4  10        0.00       -0.14      0.53 o
  -5  -4  10       33.27       32.22      0.96 o
  -4  -4  10       53.88       65.30      1.12 o
  -3  -4  10       19.48       16.66      0.56 o
  -2  -4  10       66.31       72.44      1.01 o
  -1  -4  10       66.78       61.16      0.83 o
   0  -4  10      100.39       87.44      1.15 o
   1  -4  10        1.89        3.41      0.29 o
   2  -4  10       18.04       13.74      0.45 o
   3  -4  10        4.90        7.54      0.50 o
   4  -4  10       20.41       14.10      0.68 o
   5  -4  10        2.72        8.05      1.11 o
   6  -4  10        0.45        0.68      0.72 o
   7  -4  10        0.01       -0.76      0.76 o
 -10  -3  10        4.89        5.14      1.14 o
  -9  -3  10       24.10       21.68      1.08 o
  -8  -3  10       65.13       68.10      1.67 o
  -7  -3  10       37.90       38.14      1.22 o
  -6  -3  10      509.00      483.18      5.77 o
  -5  -3  10       23.44       24.19      0.76 o
  -4  -3  10       34.35       33.07      0.75 o
  -3  -3  10        7.70        6.96      0.38 o
  -2  -3  10       25.16       27.23      0.59 o
  -1  -3  10      134.13      121.34      1.53 o
   0  -3  10        5.36        4.41      0.31 o
   1  -3  10        3.30        1.85      0.49 o
   2  -3  10       87.94       87.30      1.63 o
   3  -3  10       58.37       49.36      1.07 o
   4  -3  10       44.95       58.55      1.23 o
   5  -3  10        0.90        2.68      0.53 o
   6  -3  10       83.51       72.18      2.00 o
   7  -3  10       17.18       18.34      1.18 o
 -10  -2  10        3.73        6.44      1.36 o
  -9  -2  10       19.89       22.16      1.07 o
  -8  -2  10      125.26      113.39      2.20 o
  -7  -2  10       13.97       17.49      0.92 o
  -6  -2  10      268.66      275.31      3.51 o
  -5  -2  10      127.71      132.93      1.77 o
  -4  -2  10       13.17       19.20      0.56 o
  -3  -2  10        1.42        2.08      0.26 o
  -2  -2  10       18.14       19.03      0.49 o
  -1  -2  10        5.35        3.44      0.32 o
   0  -2  10      161.36      152.42      4.12 o
   1  -2  10      143.68      147.55      3.41 o
   2  -2  10        4.88        4.13      0.33 o
   3  -2  10       21.04       15.76      0.61 o
   4  -2  10        3.60        1.03      0.46 o
   5  -2  10        0.41        1.74      0.56 o
   6  -2  10       11.34       10.09      0.83 o
   7  -2  10       23.03       25.16      1.15 o
 -11  -1  10        4.53        6.87      1.48 o
 -10  -1  10       87.73      106.90      2.27 o
  -9  -1  10      152.44      170.83      2.91 o
  -8  -1  10       32.78       34.84      1.18 o
  -7  -1  10        0.20        0.16      0.49 o
  -6  -1  10      128.30      119.11      1.69 o
  -5  -1  10      237.80      237.77      2.75 o
  -4  -1  10      107.85      108.87      1.33 o
  -3  -1  10       28.70       33.50      0.55 o
  -2  -1  10      743.62      758.57     10.35 o
  -1  -1  10      146.70      139.55      1.78 o
   0  -1  10       47.78       46.69      2.69 o
   1  -1  10      532.62      520.73     10.01 o
   2  -1  10      147.10      160.84      2.15 o
   3  -1  10        1.31        1.75      0.37 o
   4  -1  10      233.75      222.07      3.84 o
   5  -1  10        1.55        0.16      0.46 o
   6  -1  10        6.68        6.42      0.67 o
   7  -1  10        5.48        5.75      0.94 o
 -11   0  10        0.12       -0.68      0.96 o
 -10   0  10       11.25        9.33      1.39 o
  -9   0  10        3.51        2.25      0.70 o
  -8   0  10      100.73       90.13      1.82 o
  -7   0  10       64.03       67.40      1.41 o
  -6   0  10        5.66        2.14      0.39 o
  -5   0  10       11.52       13.78      0.48 o
  -4   0  10        2.38        2.26      0.27 o
  -3   0  10       29.94       41.81      0.72 o
  -2   0  10       18.87       20.60      0.58 o
  -1   0  10       46.00       52.87      1.94 o
   0   0  10      211.91      194.81      6.36 o
   1   0  10      396.36      413.67      8.00 o
   2   0  10       22.46       21.86      0.58 o
   3   0  10      107.70      109.71      1.68 o
   4   0  10       87.62       72.87      1.37 o
   5   0  10      172.24      182.62      3.15 o
   6   0  10       40.79       40.98      1.51 o
   7   0  10        0.00        1.52      0.86 o
 -11   1  10       57.94       66.74      2.07 o
 -10   1  10        0.21        0.19      0.69 o
  -9   1  10        3.05        1.67      0.65 o
  -8   1  10      191.59      184.20      2.90 o
  -7   1  10       96.12       97.17      1.61 o
  -6   1  10        0.03       -0.32      0.32 o
  -5   1  10       22.69       24.59      0.71 o
  -4   1  10      235.70      220.95      2.32 o
  -3   1  10        0.69        0.51      0.21 o
  -2   1  10       63.67       56.52      0.90 o
  -1   1  10      468.69      521.41      8.42 o
   0   1  10        0.02        0.25      0.48 o
   1   1  10        0.51       -0.07      0.33 o
   2   1  10       66.67       71.36      1.07 o
   3   1  10        0.01        0.40      0.36 o
   4   1  10      105.21       99.18      1.71 o
   5   1  10        0.34        0.85      0.45 o
   6   1  10       26.74       36.22      1.46 o
   7   1  10        8.72       10.59      1.08 o
 -11   2  10       43.85       47.72      1.81 o
 -10   2  10        7.55        7.85      0.83 o
  -9   2  10       19.68       21.01      0.95 o
  -8   2  10       25.67       23.81      0.95 o
  -7   2  10      104.61      100.44      1.65 o
  -6   2  10       79.80       81.83      1.12 o
  -5   2  10        6.26        6.72      0.33 o
  -4   2  10      170.63      149.73      1.65 o
  -3   2  10       71.34       73.21      1.15 o
  -2   2  10      323.87      349.59      3.96 o
  -1   2  10      326.27      324.87      4.49 o
   0   2  10      369.85      374.12      5.94 o
   1   2  10      393.11      371.93      4.21 o
   2   2  10       12.17       11.08      0.47 o
   3   2  10       15.72       11.86      0.61 o
   4   2  10       45.73       42.56      0.99 o
   5   2  10        7.19        7.47      0.79 o
   6   2  10        6.08        7.12      1.00 o
 -11   3  10        0.69        0.00      0.84 o
 -10   3  10       57.56       55.69      1.55 o
  -9   3  10       13.91        9.97      0.78 o
  -8   3  10      247.68      238.03      3.23 o
  -7   3  10       98.35       89.59      1.43 o
  -6   3  10       16.08       17.09      0.52 o
  -5   3  10       32.11       34.96      0.77 o
  -4   3  10       38.30       33.78      0.80 o
  -3   3  10      249.14      232.01      2.58 o
  -2   3  10      243.91      229.90      2.55 o
  -1   3  10      670.97      709.90      8.52 o
   0   3  10      218.37      238.16      3.16 o
   1   3  10      130.47      125.14      1.84 o
   2   3  10      215.65      201.99      2.79 o
   3   3  10      526.95      505.05      6.48 o
   4   3  10      191.58      216.72      4.03 o
   5   3  10        7.09        4.79      0.64 o
   6   3  10       12.02       12.46      1.09 o
 -11   4  10        4.90        2.73      0.91 o
 -10   4  10       48.82       46.42      1.48 o
  -9   4  10      173.59      174.68      2.92 o
  -8   4  10      193.26      197.99      2.84 o
  -7   4  10       13.51       20.64      0.73 o
  -6   4  10       13.11       12.63      0.55 o
  -5   4  10       40.20       40.65      0.87 o
  -4   4  10       53.36       50.52      0.92 o
  -3   4  10        0.85        1.10      0.31 o
  -2   4  10       16.42       18.42      0.55 o
  -1   4  10      221.31      202.32      2.29 o
   0   4  10      736.49      715.03      7.36 o
   1   4  10       80.99       89.40      1.36 o
   2   4  10      395.34      388.15      4.99 o
   3   4  10       25.29       24.13      0.87 o
   4   4  10       31.38       37.51      1.43 o
   5   4  10       10.41       10.51      1.18 o
 -11   5  10        5.85        5.35      1.30 o
 -10   5  10       30.29       32.64      1.28 o
  -9   5  10        1.65        2.43      0.69 o
  -8   5  10       10.94       12.98      0.94 o
  -7   5  10       17.69       17.12      1.01 o
  -6   5  10      141.77      133.53      2.03 o
  -5   5  10      279.71      271.94      3.44 o
  -4   5  10       35.79       33.39      1.18 o
  -3   5  10        4.66        3.23      0.43 o
  -2   5  10      161.23      148.00      1.62 o
  -1   5  10        1.59        0.39      0.34 o
   0   5  10      121.51      123.68      1.78 o
   1   5  10       41.07       40.55      0.95 o
   2   5  10        0.25        0.27      0.48 o
   3   5  10       31.10       31.25      1.78 o
   4   5  10        9.20        4.69      1.43 o
   5   5  10       13.14       14.00      1.36 o
 -10   6  10       15.67       15.86      1.17 o
  -9   6  10       16.01       14.53      1.10 o
  -8   6  10       40.98       44.11      1.51 o
  -7   6  10       21.17       25.31      1.36 o
  -6   6  10       12.86       15.27      0.83 o
  -5   6  10       38.67       36.29      1.02 o
  -4   6  10       56.97       58.81      1.31 o
  -3   6  10       41.99       40.62      1.07 o
  -2   6  10        0.01       -0.41      0.41 o
  -1   6  10        8.50       10.11      0.49 o
   0   6  10        9.83       13.30      0.81 o
   1   6  10        7.70        7.85      0.74 o
   2   6  10        2.75        1.12      0.71 o
   3   6  10        1.14        4.33      1.02 o
   4   6  10        4.43        7.39      1.19 o
 -10   7  10        8.00        9.49      1.59 o
  -9   7  10       43.38       48.52      1.73 o
  -8   7  10        0.53        0.19      0.74 o
  -7   7  10       30.04       29.37      1.25 o
  -6   7  10        5.31        7.17      0.92 o
  -5   7  10      111.59      104.67      2.27 o
  -4   7  10       32.04       33.37      1.26 o
  -3   7  10        4.35        4.14      0.59 o
  -2   7  10       93.12       91.35      2.49 o
  -1   7  10       10.29       12.27      0.84 o
   0   7  10       11.44       15.76      1.05 o
   1   7  10        1.74        2.62      1.01 o
   2   7  10        3.92        1.39      0.96 o
   3   7  10        0.56        0.30      1.12 o
  -9   8  10        0.22       -0.54      0.87 o
  -8   8  10       20.78       26.77      1.34 o
  -7   8  10       21.61       18.89      1.75 o
  -6   8  10       48.42       46.43      1.78 o
  -5   8  10       76.30       76.94      2.24 o
  -4   8  10       17.53       15.90      1.14 o
  -3   8  10        0.15        0.36      0.75 o
  -2   8  10        2.64        0.43      0.81 o
  -1   8  10        0.08        1.54      1.09 o
   0   8  10        0.41       -0.89      0.89 o
   1   8  10        2.11        5.17      1.48 o
  -8   9  10        0.81        0.64      0.98 o
  -7   9  10       12.81       12.02      1.30 o
  -6   9  10       11.22       10.42      1.15 o
  -5   9  10        2.12        2.76      0.91 o
  -4   9  10       44.45       47.09      1.86 o
  -3   9  10       24.42       23.96      1.95 o
  -2   9  10        3.55        5.36      1.19 o
  -1   9  10        9.92        8.64      1.27 o
   0   9  10       31.29       33.79      1.96 o
  -5  10  10        3.80        2.71      1.01 o
  -4  10  10        0.43        1.53      1.13 o
  -3  10  10        2.24        2.20      1.15 o
   0 -10  11       21.76       25.29      1.07 o
   1 -10  11        1.40       -0.64      0.64 o
  -4  -9  11        5.74        5.42      0.81 o
  -3  -9  11        0.65        0.07      0.62 o
  -2  -9  11        2.91        3.99      0.64 o
  -1  -9  11        0.00        0.46      0.55 o
   0  -9  11        0.00       -0.30      0.53 o
   1  -9  11        0.12       -0.23      0.59 o
   2  -9  11        0.32       -0.05      0.61 o
   3  -9  11        1.11        1.68      0.67 o
  -5  -8  11       19.51       23.28      1.13 o
  -4  -8  11       17.14       11.79      0.89 o
  -3  -8  11       32.47       29.50      0.91 o
  -2  -8  11        1.07        0.93      0.49 o
  -1  -8  11        0.08        0.21      0.54 o
   0  -8  11       14.08       14.63      0.96 o
   1  -8  11      121.87      136.09      2.07 o
   2  -8  11       81.90       83.99      1.67 o
   3  -8  11       17.06       14.95      0.83 o
   4  -8  11        4.69        5.04      0.71 o
   5  -8  11        0.00       -0.48      0.74 o
  -7  -7  11       15.98       17.21      1.21 o
  -6  -7  11        4.19        5.58      0.78 o
  -5  -7  11       32.03       31.36      1.46 o
  -4  -7  11        0.60        0.39      0.59 o
  -3  -7  11        0.74        0.31      0.67 o
  -2  -7  11       31.66       32.03      0.90 o
  -1  -7  11      149.36      145.18      2.08 o
   0  -7  11       69.14       70.87      1.33 o
   1  -7  11       17.49       16.09      0.73 o
   2  -7  11       28.44       34.77      1.05 o
   3  -7  11       29.01       25.68      0.97 o
   4  -7  11        0.07       -0.03      0.59 o
   5  -7  11        1.13        1.80      0.81 o
  -8  -6  11        0.07        0.11      0.80 o
  -7  -6  11        0.10       -0.64      0.64 o
  -6  -6  11        6.15        4.98      0.72 o
  -5  -6  11       57.36       50.50      2.05 o
  -4  -6  11       18.01       21.40      0.91 o
  -3  -6  11      201.53      213.15      2.74 o
  -2  -6  11       19.52       18.08      0.63 o
  -1  -6  11        3.32        4.74      0.50 o
   0  -6  11      190.38      176.88      2.30 o
   1  -6  11      240.94      243.88      2.76 o
   2  -6  11       17.15       12.85      0.63 o
   3  -6  11      303.62      317.60      3.75 o
   4  -6  11       61.25       58.93      1.79 o
   5  -6  11       30.90       30.21      1.39 o
   6  -6  11        0.54        1.78      1.06 o
  -8  -5  11        4.38        8.60      0.87 o
  -7  -5  11        1.86        0.84      0.66 o
  -6  -5  11       31.03       24.36      1.00 o
  -5  -5  11      332.72      329.88      4.61 o
  -4  -5  11       65.51       62.31      1.24 o
  -3  -5  11        4.68        1.44      0.44 o
  -2  -5  11       75.95       63.27      1.09 o
  -1  -5  11      562.81      590.52      5.88 o
   0  -5  11        5.35        6.49      0.42 o
   1  -5  11      234.42      231.95      2.58 o
   2  -5  11      270.20      284.25      3.03 o
   3  -5  11      205.63      209.16      3.77 o
   4  -5  11        0.01       -0.09      0.50 o
   5  -5  11       82.01       77.22      2.46 o
   6  -5  11       23.50       29.45      1.40 o
  -9  -4  11        2.18        3.50      0.86 o
  -8  -4  11       46.68       49.08      1.49 o
  -7  -4  11        3.38        3.80      0.69 o
  -6  -4  11        7.74        4.66      0.66 o
  -5  -4  11       23.21       26.07      0.89 o
  -4  -4  11      120.59      110.48      1.65 o
  -3  -4  11      838.32      855.13      8.35 o
  -2  -4  11      124.51      131.88      1.53 o
  -1  -4  11      225.92      200.41      1.97 o
   0  -4  11      110.08      109.67      1.50 o
   1  -4  11        0.99        0.27      0.34 o
   2  -4  11      407.10      407.00      4.73 o
   3  -4  11        6.37        6.10      0.66 o
   4  -4  11        0.47       -0.42      0.42 o
   5  -4  11       26.30       33.68      1.05 o
   6  -4  11       21.58       19.54      1.15 o
   7  -4  11        0.04       -0.52      0.79 o
 -10  -3  11       55.97       64.83      2.36 o
  -9  -3  11        0.31        0.57      0.68 o
  -8  -3  11        0.02       -0.43      0.61 o
  -7  -3  11       75.52       88.66      1.83 o
  -6  -3  11       39.03       40.37      1.20 o
  -5  -3  11      231.95      237.40      3.07 o
  -4  -3  11       12.90       13.08      0.52 o
  -3  -3  11        5.84        8.38      0.40 o
  -2  -3  11      142.75      152.84      1.62 o
  -1  -3  11       16.08       17.27      0.47 o
   0  -3  11       50.72       47.11      0.82 o
   1  -3  11       93.38      100.12      1.85 o
   2  -3  11        5.30        8.18      0.46 o
   3  -3  11       83.38       83.64      1.66 o
   4  -3  11        4.18        3.07      0.61 o
   5  -3  11        5.19        4.33      0.55 o
   6  -3  11       76.16       82.18      2.13 o
   7  -3  11       19.05       22.32      1.74 o
 -10  -2  11       51.48       58.86      1.92 o
  -9  -2  11        0.69       -0.22      0.65 o
  -8  -2  11        0.39        2.13      0.65 o
  -7  -2  11       11.45        9.75      0.75 o
  -6  -2  11      464.80      482.24      5.71 o
  -5  -2  11      102.37      103.31      1.48 o
  -4  -2  11        3.25        2.45      0.34 o
  -3  -2  11       45.90       48.33      0.77 o
  -2  -2  11       77.06       75.05      1.05 o
  -1  -2  11        0.00        0.13      0.30 o
   0  -2  11       16.24       22.02      0.61 o
   1  -2  11      100.98       86.23      2.28 o
   2  -2  11        0.05        0.46      0.30 o
   3  -2  11        0.87        0.29      0.44 o
   4  -2  11       36.19       32.39      1.07 o
   5  -2  11       38.75       31.70      1.19 o
   6  -2  11       24.76       22.92      1.59 o
   7  -2  11       42.98       47.21      1.85 o
 -10  -1  11        1.01        3.50      0.81 o
  -9  -1  11        5.32        8.14      1.00 o
  -8  -1  11       24.27       20.92      1.00 o
  -7  -1  11       35.47       37.30      1.16 o
  -6  -1  11       45.29       38.84      0.96 o
  -5  -1  11       86.78       84.10      1.25 o
  -4  -1  11      231.25      209.80      2.43 o
  -3  -1  11       37.60       36.50      0.82 o
  -2  -1  11       57.46       57.85      1.15 o
  -1  -1  11        4.43        6.21      0.35 o
   0  -1  11        0.25        0.90      1.43 o
   1  -1  11       78.19       64.23      1.40 o
   2  -1  11      140.65      148.12      2.02 o
   3  -1  11       24.50       21.73      1.12 o
   4  -1  11      119.33      140.98      2.43 o
   5  -1  11      156.85      162.05      3.80 o
   6  -1  11       11.28        9.51      1.61 o
   7  -1  11      144.01      131.68      3.91 o
 -11   0  11       14.51       14.43      1.22 o
 -10   0  11       28.27       35.58      1.37 o
  -9   0  11        2.10        1.38      0.67 o
  -8   0  11       39.34       40.01      1.23 o
  -7   0  11        1.52        0.79      0.45 o
  -6   0  11      294.76      287.61      3.30 o
  -5   0  11        0.14       -0.29      0.29 o
  -4   0  11        2.64        2.16      0.25 o
  -3   0  11       17.73       19.08      0.50 o
  -2   0  11       81.06       74.21      1.93 o
  -1   0  11       43.44       46.60      1.96 o
   0   0  11      125.07      119.76      4.67 o
   1   0  11      196.10      208.39      3.57 o
   2   0  11       34.48       43.76      0.93 o
   3   0  11      199.63      179.33      2.81 o
   4   0  11        0.04       -0.48      0.48 o
   5   0  11       14.64       14.44      0.85 o
   6   0  11        2.94        3.09      1.12 o
 -11   1  11       54.62       71.56      2.21 o
 -10   1  11       86.46       89.86      2.02 o
  -9   1  11       44.50       41.42      1.43 o
  -8   1  11       37.41       38.67      1.20 o
  -7   1  11      179.40      172.45      2.42 o
  -6   1  11       17.51       13.39      0.54 o
  -5   1  11        0.00       -0.27      0.27 o
  -4   1  11       82.49       85.76      1.06 o
  -3   1  11       24.50       20.71      0.46 o
  -2   1  11      300.90      312.82      4.64 o
  -1   1  11      233.88      215.87      7.13 o
   0   1  11      357.23      346.54     10.35 o
   1   1  11      667.99      669.29      9.04 o
   2   1  11       13.50       12.62      0.51 o
   3   1  11        0.26       -0.06      0.40 o
   4   1  11       92.85       95.95      1.93 o
   5   1  11        2.80        3.73      0.83 o
   6   1  11       16.41       20.65      1.57 o
 -11   2  11        0.03       -0.27      0.84 o
 -10   2  11        6.78        6.53      0.81 o
  -9   2  11       91.15       90.89      1.91 o
  -8   2  11      244.66      225.34      3.39 o
  -7   2  11       15.72       14.09      0.61 o
  -6   2  11       41.25       46.90      0.90 o
  -5   2  11        9.39        6.56      0.34 o
  -4   2  11      112.55      105.65      1.19 o
  -3   2  11        0.32       -0.06      0.26 o
  -2   2  11      394.68      392.51      4.42 o
  -1   2  11       33.99       32.85      0.92 o
   0   2  11      195.69      191.87      3.21 o
   1   2  11      502.93      503.78      6.78 o
   2   2  11       10.86       11.75      0.86 o
   3   2  11        2.01        2.08      0.48 o
   4   2  11       34.70       45.10      1.20 o
   5   2  11        6.90        3.11      0.86 o
   6   2  11        0.05        0.10      1.10 o
 -11   3  11        2.53        2.11      0.90 o
 -10   3  11        2.36        3.53      0.72 o
  -9   3  11        1.50       -0.13      0.61 o
  -8   3  11        0.01       -0.52      0.52 o
  -7   3  11       75.17       71.67      1.26 o
  -6   3  11       47.36       54.83      0.96 o
  -5   3  11       51.65       53.39      0.95 o
  -4   3  11       31.86       26.39      0.67 o
  -3   3  11       38.17       38.37      0.78 o
  -2   3  11      532.91      519.60      5.40 o
  -1   3  11      342.48      338.82      3.90 o
   0   3  11      238.44      247.27      3.19 o
   1   3  11        4.54        7.38      0.52 o
   2   3  11        5.45        3.76      0.52 o
   3   3  11        2.79        4.46      0.84 o
   4   3  11        0.38        0.23      0.56 o
   5   3  11        0.35        1.75      0.83 o
 -11   4  11        0.01        0.00      0.82 o
 -10   4  11        0.03       -0.60      0.65 o
  -9   4  11       22.92       23.46      1.01 o
  -8   4  11        0.57        1.03      0.53 o
  -7   4  11       78.92       81.57      1.51 o
  -6   4  11       17.19       17.43      0.70 o
  -5   4  11      278.85      262.99      3.28 o
  -4   4  11      360.50      353.39      3.86 o
  -3   4  11       19.80       19.00      0.74 o
  -2   4  11       13.38       11.06      0.55 o
  -1   4  11      473.40      478.29      5.95 o
   0   4  11       38.71       38.92      1.08 o
   1   4  11       24.68       22.18      1.09 o
   2   4  11       62.66       68.06      1.53 o
   3   4  11        8.70        6.31      0.56 o
   4   4  11        6.13        9.66      1.21 o
   5   4  11        0.47        0.47      1.37 o
 -10   5  11        2.11        0.90      0.71 o
  -9   5  11        2.71        1.86      0.67 o
  -8   5  11       14.56       15.41      0.85 o
  -7   5  11        3.92        2.86      0.63 o
  -6   5  11       91.75      105.73      2.45 o
  -5   5  11       50.93       61.46      1.25 o
  -4   5  11      190.81      194.05      2.58 o
  -3   5  11      124.55      118.93      1.89 o
  -2   5  11       32.90       34.86      0.78 o
  -1   5  11       41.82       37.45      0.79 o
   0   5  11       10.43        8.14      0.62 o
   1   5  11        0.62        0.58      0.44 o
   2   5  11        6.90        8.14      0.61 o
   3   5  11        1.60        1.36      0.66 o
   4   5  11       33.44       35.54      1.74 o
 -10   6  11       44.64       49.46      1.57 o
  -9   6  11       18.45       23.23      1.08 o
  -8   6  11        7.55        7.17      0.86 o
  -7   6  11      118.51      122.49      2.53 o
  -6   6  11      275.79      272.25      3.93 o
  -5   6  11      411.34      393.40      5.28 o
  -4   6  11       49.08       44.80      1.19 o
  -3   6  11       44.02       39.29      1.07 o
  -2   6  11       17.99       15.43      0.65 o
  -1   6  11      146.62      155.15      2.39 o
   0   6  11        3.75        2.78      0.55 o
   1   6  11       40.44       36.03      1.35 o
   2   6  11       13.58       10.60      0.89 o
   3   6  11        9.29       10.83      1.15 o
  -9   7  11       24.59       28.25      1.37 o
  -8   7  11        0.01       -0.50      0.74 o
  -7   7  11       19.59       18.47      1.07 o
  -6   7  11        4.57        5.01      0.91 o
  -5   7  11       22.00       22.03      1.09 o
  -4   7  11        5.92        4.37      0.73 o
  -3   7  11       76.83       75.40      2.75 o
  -2   7  11       28.36       28.88      1.38 o
  -1   7  11       50.91       51.52      1.65 o
   0   7  11        2.07        2.54      0.74 o
   1   7  11        0.43       -0.10      0.87 o
   2   7  11        8.09       10.25      1.16 o
  -8   8  11       48.74       56.53      1.86 o
  -7   8  11        0.95       -0.43      0.84 o
  -6   8  11        6.59        6.11      0.95 o
  -5   8  11        4.77        0.84      0.80 o
  -4   8  11        8.65        8.77      1.16 o
  -3   8  11       15.18       15.71      1.65 o
  -2   8  11        5.45        6.66      1.05 o
  -1   8  11       56.24       42.25      1.94 o
   0   8  11       24.49       26.07      4.31 o
  -7   9  11       11.11        8.89      1.17 o
  -6   9  11       18.78       21.45      1.66 o
  -5   9  11        0.01       -0.49      0.98 o
  -4   9  11        0.93        0.07      0.98 o
  -3   9  11       29.18       30.92      1.86 o
  -2   9  11        7.53        6.04      1.16 o
  -3  -9  12        3.02        1.14      0.79 o
  -2  -9  12       22.93       29.72      1.12 o
  -1  -9  12       12.28       15.90      0.89 o
   0  -9  12        6.69        5.21      0.69 o
   1  -9  12        0.03       -0.22      0.60 o
   2  -9  12        0.08       -0.69      0.69 o
  -5  -8  12        0.24        0.23      0.73 o
  -4  -8  12       13.36       14.47      0.94 o
  -3  -8  12        4.28        3.93      0.58 o
  -2  -8  12       10.72       12.26      0.78 o
  -1  -8  12        1.47        1.06      0.58 o
   0  -8  12        6.89        8.23      0.71 o
   1  -8  12        0.18       -0.43      0.72 o
   2  -8  12        2.23        0.86      0.61 o
   3  -8  12       90.54       97.60      1.86 o
   4  -8  12        0.35        1.17      0.66 o
  -6  -7  12       66.53       72.85      1.86 o
  -5  -7  12        0.80       -0.11      0.63 o
  -4  -7  12        6.27        6.08      0.72 o
  -3  -7  12       22.74       21.84      0.84 o
  -2  -7  12        4.34        3.53      0.60 o
  -1  -7  12       21.35       18.11      0.82 o
   0  -7  12        7.73        5.59      0.79 o
   1  -7  12      117.38      124.03      2.03 o
   2  -7  12        4.15        3.10      0.61 o
   3  -7  12       39.70       45.70      1.39 o
   4  -7  12        1.35       -0.41      0.61 o
   5  -7  12       25.62       25.66      1.18 o
  -7  -6  12        0.28       -0.44      0.71 o
  -6  -6  12       57.36       57.90      1.69 o
  -5  -6  12        2.09        1.67      0.61 o
  -4  -6  12       11.77       11.86      0.88 o
  -3  -6  12       78.60       85.24      1.52 o
  -2  -6  12       64.23       51.19      1.00 o
  -1  -6  12       79.82       78.81      1.38 o
   0  -6  12        9.38        6.92      0.55 o
   1  -6  12      115.03      111.05      1.83 o
   2  -6  12      231.03      233.44      2.69 o
   3  -6  12        2.32        2.30      0.55 o
   4  -6  12        2.90        2.42      0.71 o
   5  -6  12        2.29        1.02      1.06 o
  -8  -5  12        3.20        7.11      0.86 o
  -7  -5  12       12.38       14.19      0.92 o
  -6  -5  12        2.93        2.56      0.64 o
  -5  -5  12       59.86       55.82      1.59 o
  -4  -5  12       69.56       55.47      1.29 o
  -3  -5  12       17.18       12.34      0.59 o
  -2  -5  12       58.78       62.75      1.10 o
  -1  -5  12      253.81      228.77      2.57 o
   0  -5  12       51.85       53.32      0.99 o
   1  -5  12       15.77       16.52      0.68 o
   2  -5  12      108.35      113.18      1.66 o
   3  -5  12       44.74       47.32      1.61 o
   4  -5  12        8.34        6.17      0.77 o
   5  -5  12       12.72       12.11      1.53 o
   6  -5  12        0.40        1.04      1.12 o
  -9  -4  12        0.31        0.50      0.71 o
  -8  -4  12        7.33        9.54      0.85 o
  -7  -4  12       36.74       42.00      1.34 o
  -6  -4  12       64.61       69.43      1.59 o
  -5  -4  12        3.62        3.90      0.60 o
  -4  -4  12       22.69       23.54      0.77 o
  -3  -4  12      446.28      470.41      5.13 o
  -2  -4  12       52.87       45.46      0.78 o
  -1  -4  12      276.62      285.70      3.25 o
   0  -4  12      100.42       91.53      1.44 o
   1  -4  12        0.68       -0.12      0.60 o
   2  -4  12        1.12        2.07      0.43 o
   3  -4  12        6.14        6.59      0.64 o
   4  -4  12        0.35        0.94      0.60 o
   5  -4  12       53.92       57.50      3.16 o
   6  -4  12        4.75        5.18      1.19 o
  -9  -3  12        8.06        9.90      0.90 o
  -8  -3  12        3.54        3.79      0.71 o
  -7  -3  12      233.93      245.51      4.04 o
  -6  -3  12      279.95      277.02      3.95 o
  -5  -3  12       35.64       31.01      0.90 o
  -4  -3  12      124.38      129.82      1.77 o
  -3  -3  12        8.21        7.00      0.37 o
  -2  -3  12       50.99       56.62      0.96 o
  -1  -3  12        6.47        5.81      0.35 o
   0  -3  12        0.00       -0.28      0.28 o
   1  -3  12       12.69       12.19      0.86 o
   2  -3  12       13.32        8.86      0.60 o
   3  -3  12      129.81      143.75      2.45 o
   4  -3  12        3.82        5.78      0.81 o
   5  -3  12       27.78       31.22      2.09 o
   6  -3  12        8.93        5.51      1.24 o
 -10  -2  12        1.70        0.77      0.86 o
  -9  -2  12        4.49        5.33      0.78 o
  -8  -2  12       48.04       40.25      1.72 o
  -7  -2  12       32.67       30.48      1.10 o
  -6  -2  12        1.56        1.25      0.69 o
  -5  -2  12      126.03      133.21      1.91 o
  -4  -2  12       65.23       70.91      1.11 o
  -3  -2  12       12.30        8.83      0.43 o
  -2  -2  12        0.03        0.03      0.25 o
  -1  -2  12       73.93       79.11      1.91 o
   0  -2  12       18.53       17.37      0.84 o
   1  -2  12       68.51       59.43      1.94 o
   2  -2  12       19.29       28.66      0.86 o
   3  -2  12       27.02       14.23      0.68 o
   4  -2  12        3.78        0.89      0.56 o
   5  -2  12       46.95       51.03      1.45 o
   6  -2  12      127.72      135.79      3.91 o
 -10  -1  12        9.19       12.58      0.96 o
  -9  -1  12        2.03        1.02      0.66 o
  -8  -1  12       31.01       35.87      1.22 o
  -7  -1  12        0.58        0.29      0.54 o
  -6  -1  12        6.91        9.84      0.57 o
  -5  -1  12       12.86       12.54      0.50 o
  -4  -1  12       31.05       24.96      0.58 o
  -3  -1  12       60.83       66.06      1.03 o
  -2  -1  12       57.45       64.72      1.21 o
  -1  -1  12        0.68        0.67      1.53 o
   0  -1  12      123.16      124.74      5.01 o
   1  -1  12      100.67      105.49      3.29 o
   2  -1  12       98.21      118.03      1.90 o
   3  -1  12       60.75       76.23      1.94 o
   4  -1  12        0.78        0.29      0.60 o
   5  -1  12        8.61        6.35      0.74 o
   6  -1  12        0.44       -0.52      0.82 o
 -10   0  12       39.04       45.05      1.49 o
  -9   0  12       63.07       60.10      1.58 o
  -8   0  12       30.64       30.07      1.10 o
  -7   0  12       28.09       28.28      0.89 o
  -6   0  12        0.59       -0.24      0.38 o
  -5   0  12        6.70        5.81      0.38 o
  -4   0  12        7.69        7.58      0.43 o
  -3   0  12        3.19        3.76      0.29 o
  -2   0  12       26.84       27.03      0.68 o
  -1   0  12       84.02       84.90      3.78 o
   0   0  12        9.71       10.18      1.80 o
   1   0  12       12.76       14.00      1.01 o
   2   0  12        1.54        1.97      0.64 o
   3   0  12        5.85        9.41      0.71 o
   4   0  12       44.02       30.51      0.94 o
   5   0  12        5.10        5.20      0.71 o
   6   0  12       17.28       21.79      1.93 o
 -10   1  12       32.81       36.26      1.34 o
  -9   1  12        0.01        0.18      0.60 o
  -8   1  12        7.16        6.25      0.67 o
  -7   1  12      271.38      266.71      3.74 o
  -6   1  12        0.71        0.71      0.38 o
  -5   1  12       29.79       31.90      0.75 o
  -4   1  12      116.50      109.16      1.40 o
  -3   1  12       42.99       42.53      0.67 o
  -2   1  12       30.38       30.26      0.60 o
  -1   1  12       17.74       23.89      1.98 o
   1   1  12        0.03        3.41      1.60 o
   2   1  12      139.93      131.56      2.00 o
   3   1  12       63.70       72.05      1.54 o
   4   1  12       41.59       42.35      1.68 o
   5   1  12        3.36        3.82      0.91 o
 -10   2  12        0.05       -0.04      0.69 o
  -9   2  12       19.96       25.96      1.22 o
  -8   2  12      106.97      111.10      2.05 o
  -7   2  12       57.26       58.64      1.06 o
  -6   2  12       85.94       73.14      1.11 o
  -5   2  12       87.79       77.49      1.06 o
  -4   2  12        9.28        9.97      0.41 o
  -3   2  12        8.88       11.29      0.39 o
  -2   2  12       11.28       10.71      0.42 o
  -1   2  12        2.36        2.19      0.42 o
   0   2  12      123.86      131.23      2.81 o
   1   2  12      270.91      267.07      3.83 o
   2   2  12       18.01       16.21      0.64 o
   3   2  12       16.16       13.43      0.67 o
   4   2  12        8.04       11.95      0.72 o
   5   2  12        0.16       -0.74      0.74 o
 -10   3  12        7.34        4.35      0.76 o
  -9   3  12        4.78        3.25      0.66 o
  -8   3  12       45.74       46.83      1.58 o
  -7   3  12       18.01       18.39      0.74 o
  -6   3  12      192.09      191.84      2.37 o
  -5   3  12       16.34       16.05      0.54 o
  -4   3  12      265.13      269.31      3.00 o
  -3   3  12      606.73      595.69      6.70 o
  -2   3  12      234.71      209.91      3.39 o
  -1   3  12        1.52        0.79      0.37 o
   0   3  12      165.61      150.04      2.31 o
   1   3  12        2.72        1.65      0.43 o
   2   3  12        0.09        0.03      0.49 o
   3   3  12        7.34       11.20      0.73 o
   4   3  12       43.41       51.41      1.54 o
 -10   4  12        0.51        0.09      0.68 o
  -9   4  12        0.03       -0.58      0.58 o
  -8   4  12       65.65       63.69      1.52 o
  -7   4  12        3.97        4.67      0.56 o
  -6   4  12      257.65      282.37      4.08 o
  -5   4  12        1.58        1.36      0.45 o
  -4   4  12      579.36      575.98      6.53 o
  -3   4  12       73.82       57.92      1.18 o
  -2   4  12      530.08      541.06      6.71 o
  -1   4  12      114.96      115.30      2.65 o
   0   4  12        5.75        6.33      0.56 o
   1   4  12        5.17        4.99      0.62 o
   2   4  12       28.14       28.41      1.02 o
   3   4  12       15.23       14.40      1.01 o
   4   4  12        4.76        6.45      1.07 o
 -10   5  12        2.25        2.46      0.76 o
  -9   5  12        0.02       -0.28      0.63 o
  -8   5  12       96.22       91.42      1.89 o
  -7   5  12       53.98       51.37      1.38 o
  -6   5  12       22.93       28.74      1.05 o
  -5   5  12      273.66      285.36      3.59 o
  -4   5  12        1.28       -0.19      0.49 o
  -3   5  12      132.59      144.78      2.16 o
  -2   5  12      217.77      201.25      2.86 o
  -1   5  12       25.45       27.90      0.89 o
   0   5  12        8.93        7.13      0.67 o
   1   5  12        8.27        5.14      0.66 o
   2   5  12        1.88        0.54      0.74 o
   3   5  12        3.76        2.17      0.96 o
  -9   6  12        0.55        1.47      0.70 o
  -8   6  12       15.43       19.96      1.11 o
  -7   6  12       18.73       18.37      1.04 o
  -6   6  12       14.10       16.24      0.88 o
  -5   6  12      376.46      368.27      7.65 o
  -4   6  12        0.00       -0.54      0.54 o
  -3   6  12       31.15       30.12      1.06 o
  -2   6  12      204.76      220.05      4.19 o
  -1   6  12       14.22       17.10      0.77 o
   0   6  12       12.01       12.69      0.97 o
   1   6  12        2.27        1.77      1.46 o
   2   6  12        0.69        0.27      0.90 o
  -9   7  12        1.96        3.29      0.91 o
  -8   7  12        3.31        3.35      0.91 o
  -7   7  12       39.43       41.71      2.39 o
  -6   7  12       82.27       79.18      2.72 o
  -5   7  12       12.30       12.65      1.05 o
  -4   7  12        6.66        5.11      0.86 o
  -3   7  12        2.16        0.37      0.76 o
  -2   7  12        8.69        9.89      1.12 o
  -1   7  12        3.11        5.64      0.79 o
   0   7  12        0.02       -0.67      0.67 o
   1   7  12        5.59        2.88      1.46 o
  -7   8  12       29.73       28.75      1.78 o
  -6   8  12        2.46        1.73      1.05 o
  -5   8  12        5.13        4.80      1.35 o
  -4   8  12        2.11        2.69      1.01 o
  -3   8  12       75.98       75.94      2.58 o
  -2   8  12        2.92        3.91      1.37 o
  -1   8  12       11.63       18.65      2.25 o
  -4  -8  13        2.50        1.80      0.79 o
  -3  -8  13       19.67       22.11      1.03 o
  -2  -8  13       19.11       20.34      0.93 o
  -1  -8  13        2.54        3.50      0.64 o
   0  -8  13       28.98       36.16      1.13 o
   1  -8  13        6.13        6.99      0.71 o
   2  -8  13        4.62        5.78      0.71 o
  -5  -7  13        6.84        2.67      0.76 o
  -4  -7  13        8.45       12.04      0.89 o
  -3  -7  13        3.85        2.59      0.61 o
  -2  -7  13        6.39        2.16      0.86 o
  -1  -7  13       46.25       40.70      1.14 o
   0  -7  13       15.01       17.38      0.80 o
   1  -7  13       47.93       52.21      1.38 o
   2  -7  13       59.75       57.21      1.31 o
   3  -7  13        5.09        5.13      0.78 o
  -7  -6  13       21.68       28.13      1.67 o
  -6  -6  13        4.76        5.26      0.83 o
  -5  -6  13       18.74       18.29      1.02 o
  -4  -6  13        1.50        1.19      0.85 o
  -3  -6  13      251.08      245.34      3.82 o
  -2  -6  13       17.98       20.75      0.82 o
  -1  -6  13       47.48       48.57      1.06 o
   0  -6  13       46.22       49.22      1.05 o
   1  -6  13        2.22        1.14      0.55 o
   2  -6  13       11.76       10.04      0.65 o
   3  -6  13       44.12       46.29      1.35 o
   4  -6  13        8.70        9.85      1.08 o
  -7  -5  13        0.00        0.88      0.68 o
  -6  -5  13       63.89       62.02      1.55 o
  -5  -5  13      198.92      221.23      3.72 o
  -4  -5  13       96.15       89.85      1.81 o
  -3  -5  13       16.53       18.15      0.75 o
  -2  -5  13       34.72       36.61      0.90 o
  -1  -5  13       22.90       16.06      0.71 o
   0  -5  13       60.37       55.96      1.18 o
   1  -5  13        5.87        5.19      0.53 o
   2  -5  13       53.08       57.21      1.80 o
   3  -5  13        0.71       -0.04      0.59 o
   4  -5  13        3.70        5.15      1.59 o
   5  -5  13        2.35        3.00      1.13 o
  -8  -4  13        2.32        2.09      0.74 o
  -7  -4  13       15.28       20.52      1.00 o
  -6  -4  13      105.48      115.44      2.13 o
  -5  -4  13       44.00       49.43      1.27 o
  -4  -4  13       58.75       54.72      1.18 o
  -3  -4  13       36.38       42.92      0.97 o
  -2  -4  13        3.00        4.24      0.59 o
  -1  -4  13        0.92        0.13      0.39 o
   0  -4  13       93.74       90.35      1.44 o
   1  -4  13        9.16        6.59      0.47 o
   2  -4  13       20.52       18.70      0.85 o
   3  -4  13        4.19        5.07      0.63 o
   4  -4  13        8.81        8.10      0.74 o
   5  -4  13        0.68       -0.90      0.90 o
  -9  -3  13       17.04       17.18      1.03 o
  -8  -3  13       24.38       30.97      1.19 o
  -7  -3  13       50.02       52.61      1.44 o
  -6  -3  13       11.41       14.01      0.79 o
  -5  -3  13       26.74       31.22      1.04 o
  -4  -3  13       12.04       13.24      0.72 o
  -3  -3  13        0.05       -0.39      0.39 o
  -2  -3  13        6.96        9.78      0.49 o
  -1  -3  13        7.44        5.34      0.39 o
   0  -3  13      208.91      190.01      2.57 o
   1  -3  13       10.11        8.43      0.57 o
   2  -3  13        1.19        2.71      0.58 o
   3  -3  13        6.94       13.45      0.73 o
   4  -3  13        8.53        5.78      0.71 o
   5  -3  13       62.16       65.49      3.14 o
  -9  -2  13       41.54       51.42      1.54 o
  -8  -2  13       34.73       32.78      1.21 o
  -7  -2  13      195.19      179.06      2.99 o
  -6  -2  13        6.04        8.05      0.86 o
  -5  -2  13        3.05        2.12      0.42 o
  -4  -2  13       20.95       16.58      0.61 o
  -3  -2  13        2.16        1.53      0.36 o
  -2  -2  13       16.08       13.44      0.49 o
  -1  -2  13        8.91       11.88      0.93 o
   0  -2  13        3.81        3.60      0.71 o
   1  -2  13        9.63        5.50      0.92 o
   2  -2  13       25.03       31.65      0.87 o
   3  -2  13       21.37       31.29      1.00 o
   4  -2  13       29.55       21.42      0.93 o
   5  -2  13       11.46        9.50      1.01 o
 -10  -1  13        0.01       -0.22      0.69 o
  -9  -1  13       15.24       14.05      1.04 o
  -8  -1  13       10.76       11.51      0.82 o
  -7  -1  13        7.74        8.76      0.69 o
  -6  -1  13        1.56        0.54      0.48 o
  -5  -1  13        5.61        4.52      0.41 o
  -4  -1  13        1.97        1.35      0.39 o
  -3  -1  13       89.40       86.87      1.37 o
  -2  -1  13       88.52       68.18      1.47 o
  -1  -1  13        0.78        0.14      0.99 o
   0  -1  13       34.44       38.23      1.96 o
   1  -1  13      306.48      275.56      5.85 o
   2  -1  13        9.18        3.04      0.76 o
   3  -1  13        2.98        0.73      0.48 o
   4  -1  13       90.50       71.21      1.65 o
   5  -1  13       69.10       71.73      3.57 o
 -10   0  13       54.87       57.10      1.66 o
  -9   0  13        0.14        0.25      0.63 o
  -8   0  13        4.30        0.85      0.59 o
  -7   0  13        0.03       -0.48      0.48 o
  -6   0  13       34.04       36.44      0.90 o
  -5   0  13        7.90       11.32      0.51 o
  -4   0  13       51.29       47.50      0.98 o
  -3   0  13        3.22        2.56      0.39 o
  -2   0  13       26.33       33.56      2.33 o
  -1   0  13      171.94      137.08      5.35 o
   0   0  13      134.43      109.28      4.72 o
   1   0  13       41.11       33.75      1.43 o
   2   0  13      546.69      501.46      6.89 o
   3   0  13       26.55       28.37      1.05 o
   4   0  13       11.02       10.78      0.66 o
   5   0  13        0.72        0.36      0.83 o
 -10   1  13        0.13        0.12      0.78 o
  -9   1  13        2.08        1.33      0.64 o
  -8   1  13        6.13        5.26      0.65 o
  -7   1  13       45.28       54.62      1.29 o
  -6   1  13       50.32       42.36      0.95 o
  -5   1  13       12.12        8.61      0.41 o
  -4   1  13      100.33       90.77      1.33 o
  -3   1  13      139.16      125.38      1.60 o
  -2   1  13       26.73       23.21      1.15 o
  -1   1  13       13.19       10.29      1.57 o
   1   1  13       99.76       92.41      4.75 o
   2   1  13        2.65        3.84      1.00 o
   3   1  13       16.33       20.91      0.89 o
   4   1  13       60.64       59.78      1.77 o
   5   1  13        3.99        3.95      1.14 o
 -10   2  13       19.25       16.76      1.01 o
  -9   2  13        0.46       -0.49      0.60 o
  -8   2  13       20.19       19.14      0.81 o
  -7   2  13       28.66       28.45      0.90 o
  -6   2  13      105.19      107.13      1.43 o
  -5   2  13      157.89      155.53      1.88 o
  -4   2  13       26.42       27.05      0.70 o
  -3   2  13        4.58        4.87      0.35 o
  -2   2  13        0.57        1.21      0.27 o
  -1   2  13      276.78      261.87      5.62 o
   0   2  13      178.31      171.25      3.53 o
   1   2  13        2.25        3.38      0.38 o
   2   2  13       25.71       28.52      1.26 o
   3   2  13       24.34       23.87      0.85 o
   4   2  13        1.47        2.92      0.70 o
 -10   3  13       17.62       18.89      1.02 o
  -9   3  13        1.40        1.06      0.63 o
  -8   3  13        8.63        7.65      0.70 o
  -7   3  13       20.13       16.96      0.79 o
  -6   3  13       69.77       74.97      1.33 o
  -5   3  13       22.41       27.51      0.73 o
  -4   3  13       12.79       16.45      1.30 o
  -3   3  13       52.72       61.16      1.16 o
  -2   3  13       19.73       19.72      0.70 o
  -1   3  13        4.82        4.68      0.40 o
   0   3  13       61.65       64.06      1.23 o
   1   3  13      152.61      147.00      2.35 o
   2   3  13        3.09        1.85      0.53 o
   3   3  13       47.83       52.85      1.38 o
   4   3  13       60.65       72.62      4.20 o
 -10   4  13        3.51        2.07      0.80 o
  -9   4  13       14.37       18.78      1.07 o
  -8   4  13        4.71        5.27      0.76 o
  -7   4  13        6.78        6.16      0.65 o
  -6   4  13      294.08      288.45      3.61 o
  -5   4  13      103.24      108.62      1.80 o
  -4   4  13       60.32       55.50      1.34 o
  -3   4  13      173.75      188.93      2.97 o
  -2   4  13       79.33       69.01      1.40 o
  -1   4  13        2.51        1.10      0.42 o
   0   4  13       26.97       30.35      0.95 o
   1   4  13        5.48        5.81      1.23 o
   2   4  13       30.76       36.17      1.15 o
   3   4  13       21.09       28.15      1.55 o
  -9   5  13       13.30       11.42      0.96 o
  -8   5  13        4.65        3.64      0.74 o
  -7   5  13       42.18       43.37      1.43 o
  -6   5  13      173.93      190.61      3.84 o
  -5   5  13       43.05       46.55      1.20 o
  -4   5  13      189.80      176.12      3.37 o
  -3   5  13        4.82        5.95      0.72 o
  -2   5  13       99.42       96.86      1.90 o
  -1   5  13      195.69      206.41      3.28 o
   0   5  13        1.70        2.33      0.59 o
   1   5  13        4.26        7.18      0.70 o
   2   5  13        2.88        3.25      0.92 o
  -9   6  13        8.28        8.64      0.94 o
  -8   6  13        0.75        0.93      0.87 o
  -7   6  13        4.39        3.23      0.91 o
  -6   6  13      131.51      134.30      2.61 o
  -5   6  13       12.83       15.55      1.00 o
  -4   6  13        0.02       -0.63      0.63 o
  -3   6  13        0.63       -0.49      0.49 o
  -2   6  13       39.71       50.72      1.41 o
  -1   6  13       47.39       47.89      1.65 o
   0   6  13        0.09       -1.21      1.21 o
   1   6  13        4.53        6.88      2.25 o
  -8   7  13        7.24        6.06      1.02 o
  -7   7  13       29.75       30.66      1.95 o
  -6   7  13       81.45       80.55      3.24 o
  -5   7  13        5.86        3.24      0.98 o
  -4   7  13        2.75        2.39      0.75 o
  -3   7  13        4.08        4.15      0.76 o
  -2   7  13        2.03        3.54      1.02 o
  -1   7  13        8.83        9.93      1.78 o
   0   7  13        1.16       -0.13      1.29 o
  -6   8  13        1.92        1.81      2.36 o
  -5   8  13        4.23        3.09      1.06 o
  -4   8  13        0.44       -0.17      0.93 o
  -3   8  13        2.85        6.05      1.60 o
  -2  -8  14       10.71       16.15      0.87 o
  -1  -8  14        2.78        2.55      0.65 o
   0  -8  14        0.00        0.46      0.61 o
  -4  -7  14       35.29       35.82      1.29 o
  -3  -7  14       15.36       19.80      1.30 o
  -2  -7  14        0.95        0.14      0.59 o
  -1  -7  14        0.66        2.51      0.59 o
   0  -7  14        4.06        2.55      0.68 o
   1  -7  14        8.30       10.80      0.86 o
   2  -7  14        3.77        4.48      0.75 o
  -6  -6  14       47.80       56.65      1.74 o
  -5  -6  14       10.07        8.34      0.86 o
  -4  -6  14       23.91       26.18      1.10 o
  -3  -6  14       32.51       39.09      1.22 o
  -2  -6  14       40.47       47.72      1.17 o
  -1  -6  14       23.09       19.80      1.24 o
   0  -6  14       26.98       27.88      0.95 o
   1  -6  14       38.51       38.16      1.10 o
   2  -6  14       31.92       26.77      0.98 o
   3  -6  14        1.74        1.47      0.80 o
  -7  -5  14       45.29       61.10      1.81 o
  -6  -5  14       41.93       42.21      1.45 o
  -5  -5  14        1.83        1.99      0.71 o
  -4  -5  14       20.95       24.53      1.05 o
  -3  -5  14      241.08      243.36      3.20 o
  -2  -5  14       24.34       21.77      0.82 o
  -1  -5  14       51.40       49.45      1.13 o
   0  -5  14        2.13        2.18      0.48 o
   1  -5  14        1.84        4.16      0.52 o
   2  -5  14        1.26        4.24      0.59 o
   3  -5  14        0.39       -0.08      0.56 o
   4  -5  14        6.82        8.06      1.16 o
  -8  -4  14        9.83       10.25      0.98 o
  -7  -4  14      125.55      142.91      2.82 o
  -6  -4  14        4.69        6.85      0.79 o
  -5  -4  14       25.01       29.97      1.06 o
  -4  -4  14       19.51       25.19      0.91 o
  -3  -4  14       22.58       14.97      0.82 o
  -2  -4  14        0.15       -0.31      0.41 o
  -1  -4  14       11.38        7.87      0.52 o
   0  -4  14        2.94        4.30      0.50 o
   1  -4  14       20.80       16.40      0.64 o
   2  -4  14        5.66        6.14      0.57 o
   3  -4  14        2.35        3.02      0.60 o
   4  -4  14        0.27        0.41      0.62 o
  -8  -3  14       14.18       16.31      1.08 o
  -7  -3  14        5.62        6.24      0.82 o
  -6  -3  14       33.47       42.54      1.97 o
  -5  -3  14       13.21       13.29      0.97 o
  -4  -3  14       18.70       15.96      0.73 o
  -3  -3  14        5.43        2.47      0.46 o
  -2  -3  14        1.82        3.53      0.49 o
  -1  -3  14        4.25        3.30      0.37 o
   0  -3  14       77.93       70.86      1.26 o
   1  -3  14        5.24        4.04      0.62 o
   2  -3  14        0.65        0.18      0.46 o
   3  -3  14        0.00       -0.50      0.50 o
   4  -3  14        8.64        5.91      0.69 o
  -9  -2  14        0.21        0.28      0.78 o
  -8  -2  14        4.43        4.42      0.83 o
  -7  -2  14        8.47        6.33      0.77 o
  -6  -2  14       51.36       56.43      1.44 o
  -5  -2  14        0.30       -0.33      0.40 o
  -4  -2  14       36.54       39.49      1.27 o
  -3  -2  14       31.11       29.43      1.00 o
  -2  -2  14        6.23        5.24      0.45 o
  -1  -2  14       26.81       24.09      1.18 o
   0  -2  14      151.79      149.68      4.07 o
   1  -2  14        3.92        3.12      1.52 o
   2  -2  14        0.81        1.76      0.44 o
   3  -2  14        0.43       -0.34      0.49 o
   4  -2  14        0.12        0.02      0.56 o
  -9  -1  14        0.00       -0.68      0.68 o
  -8  -1  14       36.63       37.09      1.40 o
  -7  -1  14        3.39        1.65      0.62 o
  -6  -1  14       42.81       48.47      1.14 o
  -5  -1  14       36.11       31.72      0.94 o
  -4  -1  14       67.56       55.79      1.12 o
  -3  -1  14        8.19        9.67      0.45 o
  -2  -1  14        1.55        1.50      0.73 o
  -1  -1  14        0.49        1.67      1.11 o
   0  -1  14       20.26       16.80      1.53 o
   1  -1  14        2.79        5.15      0.90 o
   2  -1  14       22.83       23.32      0.75 o
   3  -1  14       18.68       18.93      0.80 o
   4  -1  14        0.10        0.16      0.56 o
  -9   0  14       14.39        9.13      0.91 o
  -8   0  14        7.47        3.73      0.72 o
  -7   0  14       22.45       25.17      1.04 o
  -6   0  14        0.53        1.29      0.44 o
  -5   0  14       35.30       31.96      1.04 o
  -4   0  14       10.93        8.89      0.49 o
  -3   0  14       34.28       33.31      0.63 o
  -2   0  14        1.75        0.43      0.69 o
  -1   0  14       65.45       69.16      3.64 o
   0   0  14        8.23        6.22      1.29 o
   1   0  14        9.53       17.87      1.23 o
   2   0  14        2.53        1.72      0.66 o
   3   0  14        3.60        3.91      0.60 o
   4   0  14        0.57       -0.11      0.59 o
  -9   1  14       31.46       35.50      1.36 o
  -8   1  14        5.66        9.09      0.81 o
  -7   1  14        3.33        3.65      0.62 o
  -6   1  14      144.87      135.79      2.09 o
  -5   1  14        6.41        7.96      0.50 o
  -4   1  14        1.69        2.13      0.34 o
  -3   1  14        0.06        0.08      0.26 o
  -2   1  14        0.13        0.86      0.73 o
  -1   1  14       58.71       51.11      3.06 o
   1   1  14       24.06       20.10      2.46 o
   2   1  14       97.41      110.70      1.95 o
   3   1  14        1.75        1.53      0.63 o
   4   1  14        4.38        2.45      0.66 o
  -9   2  14        0.21       -0.40      0.90 o
  -8   2  14       80.41       68.41      2.57 o
  -7   2  14       27.82       29.65      0.98 o
  -6   2  14        0.11        0.35      0.37 o
  -5   2  14        0.56        1.34      0.38 o
  -4   2  14      178.68      173.39      2.05 o
  -3   2  14        3.09        4.60      0.43 o
  -2   2  14      173.59      162.93      3.04 o
  -1   2  14       15.22       13.04      1.09 o
   0   2  14       23.89       29.03      1.08 o
   1   2  14       40.24       47.39      1.20 o
   2   2  14      114.43      123.44      2.41 o
   3   2  14       21.85       25.81      1.06 o
  -9   3  14        0.01        0.71      0.70 o
  -8   3  14       44.75       42.75      1.39 o
  -7   3  14      147.65      145.83      2.36 o
  -6   3  14       27.41       29.44      0.84 o
  -5   3  14        4.49        3.95      0.65 o
  -4   3  14       93.22       81.51      1.32 o
  -3   3  14      106.64       92.27      1.51 o
  -2   3  14      148.77      158.06      3.65 o
  -1   3  14        2.69        2.29      0.37 o
   0   3  14       55.31       50.99      1.22 o
   1   3  14       10.24       14.90      1.53 o
   2   3  14        4.27        3.74      0.53 o
   3   3  14        0.49        0.10      0.59 o
  -9   4  14        1.20        3.11      0.78 o
  -8   4  14       74.74       87.38      2.02 o
  -7   4  14        0.00       -0.47      0.57 o
  -6   4  14       10.91       14.55      0.81 o
  -5   4  14        2.51        1.07      0.59 o
  -4   4  14      214.69      212.85      3.33 o
  -3   4  14      225.49      235.76      6.16 o
  -2   4  14       50.89       48.00      1.83 o
  -1   4  14        0.85        1.40      0.43 o
   0   4  14        9.14       14.29      0.68 o
   1   4  14        1.27        1.11      0.66 o
   2   4  14       26.70       30.68      1.08 o
  -9   5  14        2.67        4.29      0.82 o
  -8   5  14        2.22        0.71      0.71 o
  -7   5  14       24.74       24.24      1.09 o
  -6   5  14       29.27       25.79      1.09 o
  -5   5  14        0.28        0.14      0.49 o
  -4   5  14        6.01        2.81      0.68 o
  -3   5  14        4.75        4.37      0.68 o
  -2   5  14       12.69       13.96      1.00 o
  -1   5  14       25.91       30.87      1.13 o
   0   5  14        4.25        3.43      0.60 o
   1   5  14       13.28       11.24      0.95 o
  -8   6  14        1.66        0.32      0.74 o
  -7   6  14       32.35       35.04      1.57 o
  -6   6  14      133.99      139.62      3.04 o
  -5   6  14        0.58       -0.32      0.67 o
  -4   6  14       23.54       22.01      1.38 o
  -3   6  14       11.02       11.06      1.13 o
  -2   6  14       12.45       15.81      1.06 o
  -1   6  14       14.49       18.07      1.14 o
   0   6  14       17.22       20.06      3.20 o
  -6   7  14        0.16        0.83      0.94 o
  -5   7  14        0.68       -0.99      0.99 o
  -4   7  14        1.48        0.82      1.33 o
  -3   7  14        2.27        4.45      1.09 o
  -2   7  14        6.21        6.18      1.32 o
  -2  -7  15       30.15       32.72      1.41 o
  -1  -7  15       32.87       37.67      1.30 o
   0  -7  15        3.13        4.05      0.92 o
  -5  -6  15        9.94       11.85      0.92 o
  -4  -6  15        2.21        1.43      0.93 o
  -3  -6  15       31.75       37.75      1.57 o
  -2  -6  15        1.29        1.57      0.70 o
  -1  -6  15       65.42       67.51      1.72 o
   0  -6  15        0.10        0.40      0.61 o
   1  -6  15        0.04        0.25      1.16 o
   2  -6  15        7.35        6.63      0.93 o
  -6  -5  15       62.61       70.75      1.87 o
  -5  -5  15       24.19       29.06      1.20 o
  -4  -5  15       18.20       13.97      0.79 o
  -3  -5  15       79.79       67.14      1.75 o
  -2  -5  15       15.54       16.31      0.75 o
  -1  -5  15       34.39       34.22      0.97 o
   0  -5  15        0.69       -0.12      0.46 o
   1  -5  15       22.78       19.85      0.87 o
   2  -5  15       38.12       42.34      1.16 o
  -7  -4  15        4.24        6.19      0.86 o
  -6  -4  15        5.00        5.17      0.76 o
  -5  -4  15       13.91       10.85      0.75 o
  -4  -4  15        1.89        1.18      0.59 o
  -3  -4  15        0.01       -0.55      0.59 o
  -2  -4  15       14.96       10.48      0.59 o
  -1  -4  15        0.51       -0.39      0.39 o
   0  -4  15        0.55        0.49      0.70 o
   1  -4  15       60.61       61.56      1.25 o
   2  -4  15        1.52        1.72      0.53 o
   3  -4  15        0.25        0.58      0.59 o
  -7  -3  15      110.47      127.84      2.54 o
  -6  -3  15        5.35        5.66      0.83 o
  -5  -3  15        0.74       -0.52      0.52 o
  -4  -3  15       79.28       72.32      1.47 o
  -3  -3  15        3.03        4.02      0.49 o
  -2  -3  15        5.00        3.20      0.42 o
  -1  -3  15       53.38       51.36      0.97 o
   0  -3  15       14.62       15.58      0.67 o
   1  -3  15       64.49       64.36      1.17 o
   2  -3  15        0.48        0.35      0.47 o
   3  -3  15       19.18       21.29      1.16 o
  -8  -2  15        0.07       -0.90      1.00 o
  -7  -2  15       46.04       53.89      1.60 o
  -6  -2  15        2.06        4.37      0.65 o
  -5  -2  15       32.70       32.66      1.01 o
  -4  -2  15        1.56        1.90      0.46 o
  -3  -2  15        1.43        2.23      0.40 o
  -2  -2  15        5.58        4.49      0.63 o
  -1  -2  15        7.63        8.60      0.90 o
   0  -2  15       44.68       46.76      1.55 o
   1  -2  15       94.88       82.45      1.78 o
   2  -2  15        0.04       -0.41      0.41 o
   3  -2  15       20.43       19.76      0.87 o
  -8  -1  15        2.89        1.58      0.72 o
  -7  -1  15        0.65       -0.12      0.90 o
  -6  -1  15        5.99        5.81      0.52 o
  -5  -1  15       11.26       10.12      0.61 o
  -4  -1  15       11.23       13.10      0.59 o
  -3  -1  15        4.66        5.88      0.40 o
  -2  -1  15        0.23       -0.14      0.82 o
  -1  -1  15        0.64        0.07      1.57 o
   0  -1  15      134.36      105.08      4.51 o
   1  -1  15       55.88       61.08      4.08 o
   2  -1  15       52.25       53.30      2.09 o
   3  -1  15        7.40       10.54      0.68 o
  -9   0  15        0.13        0.75      0.75 o
  -8   0  15       27.91       28.46      1.20 o
  -7   0  15        6.84        6.80      0.69 o
  -6   0  15        5.34        8.73      0.67 o
  -5   0  15       16.49       13.99      0.65 o
  -4   0  15       83.42       77.69      1.21 o
  -3   0  15       31.73       28.94      1.16 o
  -2   0  15        1.86        2.08      1.45 o
  -1   0  15        5.94        6.29      1.66 o
   0   0  15      163.37      180.43      6.93 o
   1   0  15        4.07        5.55      2.15 o
   2   0  15       21.43       10.25      0.58 o
   3   0  15        0.96        0.47      0.45 o
  -9   1  15        7.04        5.86      0.83 o
  -8   1  15       35.80       42.94      1.39 o
  -7   1  15       18.79       20.13      0.88 o
  -6   1  15        0.25       -0.06      0.45 o
  -5   1  15        3.52        2.91      0.43 o
  -4   1  15        8.29        9.84      0.45 o
  -3   1  15       43.38       44.92      1.01 o
  -2   1  15        1.34        1.78      0.74 o
  -1   1  15        0.78        3.24      1.46 o
   0   1  15        2.12       -0.24      1.33 o
   1   1  15       72.19       84.30      2.00 o
   2   1  15       13.95        8.52      0.67 o
   3   1  15        0.75       -0.03      0.56 o
  -9   2  15        2.32        2.62      0.75 o
  -8   2  15        1.74        1.35      0.69 o
  -7   2  15        0.03        0.96      0.52 o
  -6   2  15       14.79       15.51      0.65 o
  -5   2  15       89.47       89.72      1.53 o
  -4   2  15        6.86        7.04      0.40 o
  -3   2  15        0.57        1.14      0.27 o
  -2   2  15        1.30        1.82      0.56 o
  -1   2  15       34.27       30.12      2.98 o
   0   2  15        5.35        4.55      0.42 o
   1   2  15       23.35       20.12      0.82 o
   2   2  15        0.00       -0.10      0.55 o
  -9   3  15       59.15       70.23      1.86 o
  -8   3  15        0.56       -0.51      0.66 o
  -7   3  15        1.32        2.39      0.57 o
  -6   3  15      232.93      250.86      3.61 o
  -5   3  15      168.37      182.22      2.63 o
  -4   3  15       28.22       28.14      0.76 o
  -3   3  15        2.84        1.49      0.38 o
  -2   3  15       32.48       35.07      0.88 o
  -1   3  15        4.88        3.38      0.47 o
   0   3  15        0.20        0.11      0.44 o
   1   3  15        0.11       -0.37      0.42 o
  -8   4  15       40.08       36.91      1.37 o
  -7   4  15        2.29        1.82      0.60 o
  -6   4  15       59.64       65.83      1.61 o
  -5   4  15        0.13       -0.47      0.47 o
  -4   4  15       30.84       34.89      1.23 o
  -3   4  15        3.31        3.31      0.56 o
  -2   4  15        0.55        0.22      0.47 o
  -1   4  15        9.45        6.88      0.55 o
   0   4  15        0.06        0.58      0.46 o
   1   4  15        4.24        5.41      0.60 o
  -7   5  15        0.08       -0.05      0.65 o
  -6   5  15        1.99        1.71      0.82 o
  -5   5  15        1.47        1.30      0.79 o
  -4   5  15       33.63       32.56      1.25 o
  -3   5  15        0.02        0.27      0.57 o
  -2   5  15        0.31        0.12      0.55 o
  -1   5  15       27.48       33.06      1.11 o
  -6   6  15        0.15        1.46      1.10 o
  -5   6  15        4.51        3.50      1.03 o
  -4   6  15       16.78       12.90      1.17 o
  -3   6  15        1.16        2.59      2.23 o
  -2   6  15       45.29       58.22      4.09 o
  -2  -6  16       13.48       12.30      1.05 o
  -1  -6  16        9.15       10.74      0.99 o
  -4  -5  16        9.01       10.40      0.93 o
  -3  -5  16        4.62        3.06      0.72 o
  -2  -5  16        0.49        0.22      0.52 o
  -1  -5  16       17.76       21.90      0.96 o
   0  -5  16       32.58       33.14      1.14 o
   1  -5  16       14.47       19.82      0.85 o
  -6  -4  16        8.06       13.06      1.10 o
  -5  -4  16        0.00       -0.35      0.70 o
  -4  -4  16       27.98       25.85      1.11 o
  -3  -4  16        0.00        0.64      0.50 o
  -2  -4  16        0.30        1.02      0.47 o
  -1  -4  16        2.12        2.97      0.47 o
   0  -4  16       25.17       26.62      0.96 o
   1  -4  16       12.10       18.82      1.06 o
  -7  -3  16        0.93        0.63      0.67 o
  -6  -3  16       40.07       50.51      1.71 o
  -5  -3  16        1.65        1.65      0.71 o
  -4  -3  16       21.47       19.05      0.81 o
  -3  -3  16        4.16        3.71      0.48 o
  -2  -3  16        0.36       -0.22      0.50 o
  -1  -3  16       49.55       50.44      1.14 o
   0  -3  16       32.88       29.31      0.87 o
   1  -3  16        1.52        2.07      0.58 o
   2  -3  16        4.18        4.00      0.51 o
  -7  -2  16        9.76       12.74      1.04 o
  -6  -2  16       18.82       22.51      1.16 o
  -5  -2  16       33.91       40.23      1.13 o
  -4  -2  16       14.59       13.22      0.64 o
  -3  -2  16        1.14        1.60      0.39 o
  -2  -2  16        0.45        0.01      0.40 o
  -1  -2  16        7.01        5.58      0.85 o
   0  -2  16        1.49        1.48      0.61 o
   1  -2  16        4.86        6.49      0.63 o
   2  -2  16        0.22        0.85      0.45 o
  -8  -1  16        0.04       -0.66      0.66 o
  -7  -1  16        0.00       -0.64      0.73 o
  -6  -1  16        5.78        8.96      0.84 o
  -5  -1  16       13.96        9.08      0.62 o
  -4  -1  16       36.56       29.63      0.84 o
  -3  -1  16      205.60      196.23      3.68 o
  -2  -1  16        0.16        0.52      0.79 o
  -1  -1  16      102.35      100.62      4.92 o
   0  -1  16        1.56        4.67      1.41 o
   1  -1  16       10.01       20.10      1.87 o
   2  -1  16        4.57        0.81      0.43 o
  -8   0  16       56.29       58.26      2.10 o
  -7   0  16        2.42        1.92      0.73 o
  -6   0  16       13.36       10.06      0.72 o
  -5   0  16       55.75       54.00      1.47 o
  -4   0  16        1.28        2.41      0.41 o
  -3   0  16       91.15       85.90      2.44 o
  -2   0  16        7.95        4.24      1.70 o
  -1   0  16       41.07       40.37      3.08 o
   0   0  16        0.37        1.56      1.55 o
   1   0  16        0.08        2.20      2.41 o
   2   0  16       17.98       24.49      0.85 o
  -8   1  16       39.56       44.81      1.73 o
  -7   1  16        0.51        1.08      0.65 o
  -6   1  16        0.02       -0.28      0.46 o
  -5   1  16        3.74        3.69      0.45 o
  -4   1  16        0.76        1.46      0.35 o
  -3   1  16       53.41       60.75      1.36 o
  -2   1  16       13.62       12.24      1.96 o
  -1   1  16        0.04        1.72      1.39 o
   0   1  16       15.47       19.23      2.22 o
   1   1  16        0.83        1.55      0.56 o
  -8   2  16       39.34       32.08      1.50 o
  -7   2  16       19.74       21.56      0.99 o
  -6   2  16        8.34        7.81      0.55 o
  -5   2  16        0.13        0.52      0.39 o
  -4   2  16        0.30        0.35      0.35 o
  -3   2  16       18.48       12.31      0.67 o
  -2   2  16        2.59        2.10      0.61 o
  -1   2  16       17.05       13.31      1.83 o
   0   2  16        1.25        0.32      0.38 o
   1   2  16        1.93        2.64      0.53 o
  -7   3  16       30.21       30.07      1.20 o
  -6   3  16       28.05       29.34      1.07 o
  -5   3  16        0.43       -0.18      0.44 o
  -4   3  16       15.83       15.60      0.70 o
  -3   3  16        6.83        6.69      0.44 o
  -2   3  16        6.54        9.11      0.69 o
  -1   3  16        3.89        7.37      0.60 o
   0   3  16        6.52       10.41      0.70 o
  -7   4  16       37.45       38.50      1.36 o
  -6   4  16       31.92       35.87      1.23 o
  -5   4  16        5.46        4.35      0.55 o
  -4   4  16        2.08        5.18      0.54 o
  -3   4  16        5.24        7.33      0.87 o
  -2   4  16        4.18        4.02      0.54 o
  -1   4  16        0.00        0.41      0.44 o
  -6   5  16        3.87        6.76      0.93 o
  -5   5  16        0.49       -0.76      0.76 o
  -4   5  16        0.97       -0.74      0.74 o
  -3   5  16        6.51        7.44      0.73 o
  -4  -4  17        1.46        0.31      0.81 o
  -3  -4  17        1.63        2.61      0.65 o
  -2  -4  17       16.12       18.37      0.86 o
  -1  -4  17       23.26       28.48      1.00 o
  -5  -3  17       71.27       74.85      2.68 o
  -4  -3  17       14.09        9.75      0.80 o
  -3  -3  17       12.48       12.57      0.77 o
  -2  -3  17        0.02       -0.45      0.49 o
  -1  -3  17        9.46        5.09      0.54 o
   0  -3  17       12.12       13.36      0.59 o
  -6  -2  17        0.00       -0.67      1.07 o
  -5  -2  17       12.40        6.91      0.75 o
  -4  -2  17        0.10       -0.02      0.44 o
  -3  -2  17        0.95       -0.14      0.48 o
  -2  -2  17        9.68        9.48      0.57 o
  -1  -2  17       42.06       42.75      3.23 o
   0  -2  17       36.29       33.22      2.27 o
  -6  -1  17        1.25        0.45      0.85 o
  -5  -1  17        9.09        7.29      0.70 o
  -4  -1  17        0.10        0.34      0.36 o
  -3  -1  17       23.72       19.41      0.77 o
  -2  -1  17        2.85        1.00      0.82 o
  -1  -1  17        3.88        4.15      1.96 o
   0  -1  17        7.51        4.72      1.93 o
  -7   0  17       29.17       35.38      1.83 o
  -6   0  17        8.30       11.37      1.40 o
  -5   0  17       22.97       22.39      0.73 o
  -4   0  17        4.33        3.62      0.39 o
  -3   0  17        2.06        1.47      0.52 o
  -2   0  17        0.35        0.14      1.52 o
  -1   0  17        1.48        0.07      1.53 o
   0   0  17        0.22        2.79      1.73 o
  -7   1  17        0.14       -0.44      0.77 o
  -6   1  17        0.85       -0.65      0.65 o
  -5   1  17       11.13       10.61      0.55 o
  -4   1  17        0.08       -0.36      0.36 o
  -3   1  17        0.17       -0.01      0.40 o
  -2   1  17        5.15        4.58      1.57 o
  -1   1  17       35.52       34.60      2.85 o
   0   1  17       39.13       48.16      3.39 o
  -6   2  17        0.05        0.74      0.68 o
  -5   2  17        5.45        5.15      0.58 o
  -4   2  17        1.09        0.56      0.33 o
  -3   2  17       42.81       38.56      1.02 o
  -2   2  17        3.66        7.27      0.56 o
  -1   2  17       14.46       17.75      2.09 o
  -6   3  17        2.11        3.08      1.55 o
  -5   3  17       23.50       28.76      1.02 o
  -4   3  17        0.02       -0.09      0.46 o
  -3   3  17        1.94        2.38      0.62 o
  -2   3  17       16.45       22.37      1.03 o
  -3  -1  18       53.50       53.30      2.09 o
  -4   0  18        3.08        2.96      0.55 o
  -3   0  18        0.32        0.88      0.50 o
 
